# Supplementary material for: Influence of age, BMI and parity on the success rate of midurethral slings for stress urinary incontinence
Source: PLoS One. 2018 Aug 16;13(8):e0201167. doi: 10.1371/journal.pone.0201167 (PMC6095512; doi:10.1371/journal.pone.0201167)
Supplement: S1 File — Data used for the statistical analysis of the study, collected in excel files. (ZIP) [file pone.0201167.s001.zip]

Archive with 14 entries (11 files):
- Fwd_ Data Analysis/
- Fwd_ Data Analysis/3Mo Postop data.xls
- __MACOSX/
- __MACOSX/Fwd_ Data Analysis/
- __MACOSX/Fwd_ Data Analysis/._3Mo Postop data.xls
- Fwd_ Data Analysis/5 Years Postop data.xls
- __MACOSX/Fwd_ Data Analysis/._5 Years Postop data.xls
- Fwd_ Data Analysis/King┬┤s Q Score.xlsx
- __MACOSX/Fwd_ Data Analysis/._King┬┤s Q Score.xlsx
- Fwd_ Data Analysis/PGI-S.xlsx
- __MACOSX/Fwd_ Data Analysis/._PGI-S.xlsx
- Fwd_ Data Analysis/Preoperative Data.xls
- __MACOSX/Fwd_ Data Analysis/._Preoperative Data.xls
- __MACOSX/._Fwd_ Data Analysis
