# Supplementary material for: Influence of age, BMI and parity on the success rate of midurethral slings for stress urinary incontinence
Source: PLoS One. 2018 Aug 16;13(8):e0201167. doi: 10.1371/journal.pone.0201167 (PMC6095512; doi:10.1371/journal.pone.0201167)
Supplement: S1 File — Data used for the statistical analysis of the study, collected in excel files. (ZIP) [file pone.0201167.s001.zip › Fwd_ Data Analysis/3Mo Postop data.xls]

## Sheet: Kontrolle3M_bereinigt
ID	patnr	Reoperation3M	Pads 3M	Residual Volume 3M	Stable Cystometry	Stresstest3M	Kommetn3M	PGIS3M	PGII3M	KHQ	Q1	Q2	Q3A	Q3B	Q4A	Q4B	Q4C	Q4D	Q5A	Q5B	Q5C	Q6A	Q6B	Q6C	Q7A	Q7B	Q8A	Q8B	Q8C	Q8D	Q22	Q23	Q24	Q25	Q26	Q27	Q28	Q29	Q30	Q31		PGIS3M		PGII3M
7	1	0	1	20	1	1	80% Besserung	#NULL!	#NULL!		#NULL!	#NULL!	#NULL!	#NULL!	#NULL!	#NULL!	#NULL!	#NULL!	#NULL!	#NULL!	#NULL!	#NULL!	#NULL!	#NULL!	#NULL!	#NULL!	#NULL!	#NULL!	#NULL!	#NULL!	#NULL!	#NULL!	#NULL!	#NULL!	#NULL!	#NULL!	#NULL!	#NULL!	#NULL!	#NULL!		#NULL!		#NULL!
8	5	0	0	90	1	0		1	1		1	1	1	1	1	1	1	1	0	1	0	1	1	1	1	1	1	4	2	1	3	3	3	3	3	3	3	3	0	3		1		1
9	7	0	0	70	1	1		1	1		2	1	1	1	1	1	1	1	1	1	1	1	1	1	1	1	2	1	1	1	3	3	3	3	3	3	3	3	3	#NULL!		1		1
10	8	0	0	20	1	0		1	1		2	1	1	1	1	1	1	1	1	1	1	1	1	1	1	1	1	2	4	1	3	3	3	3	3	3	3	0	0	3		1		1
11	9	0	0	50	1	0		1	1		2	1	1	1	2	1	1	1	1	2	1	1	1	1	2	1	1	3	#NULL!	1	#NULL!	0	3	3	3	3	3	3	3	#NULL!		1		1
12	10	0	1	50	1	0		1	1		1	1	1	1	1	1	1	1	0	0	0	1	1	1	1	1	#NULL!	1	#NULL!	1	#NULL!	0	3	3	0	3	3	3	3	3		1		1
13	11	0	0	70	1	0		#NULL!	2		2	1	2	2	1	1	1	1	1	1	1	1	2	1	1	1	2	1	2	2	3	0	3	3	3	3	3	3	3	3		#NULL!		2
14	12	0	1	20	1	1		1	1		1	4	3	3	3	1	1	1	2	2	0	4	3	4	2	1	4	2	4	4	1	2	3	3	2	3	3	3	3	#NULL!		1		1
15	13	0	2	20	1	0		#NULL!	#NULL!		4	3	3	4	4	4	4	4	0	0	2	2	2	4	3	2	4	4	3	3	#NULL!	#NULL!	#NULL!	#NULL!	#NULL!	#NULL!	#NULL!	#NULL!	#NULL!	#NULL!		#NULL!		#NULL!
16	14	0	#NULL!	120	1	0		1	1		2	2	1	2	2	1	1	1	1	1	0	1	1	1	1	1	1	2	4	4	0	0	1	0	0	3	3	2	0	0		1		1
17	15	0	0	0	1	0		1	1		1	4	1	1	1	1	1	1	1	1	1	1	2	#NULL!	2	1	1	4	4	4	3	0	0	0	3	3	3	3	3	3		1		1
18	16	0	#NULL!	20	1	0		1	1		1	1	1	1	1	1	1	1	1	1	1	1	1	1	1	1	2	4	4	4	1	0	3	3	3	3	3	3	3	3		1		1
19	17	0	#NULL!	40	1	0		1	2		2	1	1	1	1	1	1	1	0	0	0	1	1	1	1	1	2	4	2	1	3	3	#NULL!	0	3	3	3	3	3	#NULL!		1		2
20	18	0	#NULL!	50	1	0		2	2		1	1	2	2	2	2	1	1	0	0	0	1	1	2	1	1	1	4	4	4	1	3	3	#NULL!	3	3	3	3	3	2		2		2
21	19	0	#NULL!	10	1	0		1	1		2	1	1	2	1	1	1	1	0	0	1	1	1	1	2	1	2	1	4	2	3	3	3	3	0	#NULL!	3	3	3	3		1		1
22	20	0	#NULL!	70	1	0		1	1		1	1	1	1	1	1	1	1	1	0	1	1	1	1	1	1	1	4	4	1	3	3	3	3	3	3	3	3	3	#NULL!		1		1
23	21	0	#NULL!	5	1	0	21.10.05 Bandarosion, Reoperation 9.11.05	1	1		2	1	1	1	1	1	1	1	0	0	0	1	1	1	1	1	1	1	#NULL!	#NULL!	3	3	3	3	3	3	#NULL!	3	3	3		1		1
24	22	0	3	0	1	1	operativer Therapieversager, Versuch Yentreve, ev. Reemex später	#NULL!	3		2	3	3	1	3	2	1	2	0	0	0	2	1	2	4	1	4	3	4	4	2	2	1	1	2	3	3	#NULL!	3	0		#NULL!		3
25	23	0	#NULL!	30	1	0		1	1		1	4	1	1	1	1	1	1	1	1	1	1	1	1	1	1	1	1	4	4	3	3	3	3	3	3	3	3	3	3		1		1
26	24	0	#NULL!	50	1	0		#NULL!	#NULL!		1	4	#NULL!	#NULL!	#NULL!	#NULL!	#NULL!	#NULL!	#NULL!	#NULL!	#NULL!	#NULL!	#NULL!	#NULL!	#NULL!	#NULL!	#NULL!	#NULL!	#NULL!	#NULL!	#NULL!	#NULL!	#NULL!	#NULL!	#NULL!	#NULL!	#NULL!	#NULL!	#NULL!	#NULL!		#NULL!		#NULL!
27	25	0	#NULL!	60	1	1	subjektiv zufrieden	1	1		3	3	3	3	1	3	3	3	0	0	1	2	1	1	2	1	2	1	4	1	3	0	0	0	3	3	3	3	3	3		1		1
28	26	0	#NULL!	80	1	0		1	1		2	1	1	1	1	1	1	1	1	0	0	1	1	1	1	1	2	4	4	1	3	3	3	3	0	3	3	3	3	3		1		1
29	27	0	1	40	1	0		1	1		1	1	1	1	1	#NULL!	#NULL!	#NULL!	0	#NULL!	#NULL!	1	1	1	1	1	1	1	1	1	3	3	3	3	3	3	3	3	3	3		1		1
30	28	0	4	30	1	0		2	3		3	2	2	2	3	2	1	1	1	1	1	1	1	2	2	1	4	4	4	1	1	2	3	3	2	3	3	3	3	3		2		3
31	29	0	0	#NULL!	0	#NULL!	zu Kontrolle nicht gekommen, LQ telefonisch	1	2		1	1	1	1	1	1	1	1	1	1	1	1	1	1	1	1	2	1	4	2	3	3	3	3	0	3	3	3	3	3		1		2
32	30	0	2	50	1	0		1	1		2	1	1	1	1	1	1	1	1	1	1	1	1	1	2	1	4	4	4	1	1	0	3	3	3	3	3	3	3	3		1		1
33	31	0	#NULL!	20	1	0		2	1		2	2	2	1	1	1	1	1	1	1	1	1	1	1	2	#NULL!	1	1	4	2	0	0	0	0	0	3	3	3	3	3		2		1
34	32	0	0	#NULL!	1	0		1	1		2	1	1	1	1	1	1	1	1	1	1	1	1	1	1	1	1	2	#NULL!	#NULL!	3	3	3	3	3	3	3	3	3	#NULL!		1		1
35	33	0	1	110	1	1		1	1		2	1	3	1	3	1	1	1	0	0	1	2	3	3	2	2	2	4	4	1	0	1	0	0	0	3	3	3	3	3		1		1
36	34	0	1	20	1	0		1	1		2	2	2	1	1	1	1	1	1	1	1	1	1	2	1	1	3	2	4	2	0	1	0	0	3	3	3	3	0	3		1		1
37	35	0	#NULL!	10	1	0		2	2		3	2	1	1	1	1	1	1	0	0	0	1	1	2	1	1	1	2	4	1	0	2	2	2	3	3	3	2	3	3		2		2
38	36	0	1	20	1	1		1	2		3	3	1	2	2	1	1	1	0	0	1	1	1	1	1	1	2	3	4	1	3	3	1	0	0	3	3	3	3	#NULL!		1		2
39	37	0	#NULL!	80	1	1		2	3		3	2	2	2	2	2	1	1	2	3	1	2	2	2	1	1	2	4	4	2	2	3	1	1	1	3	3	2	1	3		2		3
40	38	0	#NULL!	0	1	0		1	2		1	1	1	1	1	1	1	1	1	1	1	1	1	1	1	1	1	4	4	1	3	1	3	3	3	3	3	3	3	#NULL!		1		2
41	39	0	#NULL!	10	1	0		1	1		3	1	1	1	1	1	1	1	1	0	1	1	1	1	1	1	1	4	4	1	0	3	3	3	3	3	3	2	3	3		1		1
42	40	0	0	5	1	0		1	1		1	1	1	1	1	1	1	1	1	1	1	1	1	1	1	1	1	3	4	1	3	3	3	3	3	3	3	3	3	#NULL!		1		1
43	41	0	0	5	1	0		1	1		2	1	1	1	1	1	1	1	0	0	0	1	1	1	1	1	1	4	4	1	3	3	3	3	3	3	3	3	3	3		1		1
44	42	0	#NULL!	10	1	0		1	1		2	1	1	1	1	1	1	1	1	1	1	1	1	1	1	1	1	2	4	1	3	3	3	3	3	3	3	3	3	#NULL!		1		1
45	43	0	0	210	1	0		2	2		4	1	1	1	1	1	1	1	1	1	1	1	1	1	1	1	1	4	4	1	0	3	0	3	3	3	3	3	3	#NULL!		2		2
46	44	0	1	20	1	0		1	2		2	1	1	1	1	1	1	1	0	0	1	1	2	1	1	1	4	2	4	1	0	3	3	3	3	3	3	3	3	#NULL!		1		2
47	45	0	1	40	1	0		1	3		3	2	1	1	1	1	1	1	1	1	1	1	1	1	1	1	4	2	4	2	3	3	3	3	3	3	3	3	3	#NULL!		1		3
48	46	0	0	5	1	0		1	1		2	2	1	1	1	1	1	1	1	1	1	1	1	1	2	1	2	2	4	2	0	1	3	3	3	3	3	3	3	#NULL!		1		1
49	47	0	2	0	1	0		1	1		3	1	1	1	1	1	1	1	0	0	1	1	1	1	2	1	4	4	4	2	1	1	3	3	3	3	3	3	3	#NULL!		1		1
50	48	0	#NULL!	#NULL!	0	#NULL!	Zu Kontrolle nicht gekommen	#NULL!	#NULL!		#NULL!	#NULL!	#NULL!	#NULL!	#NULL!	#NULL!	#NULL!	#NULL!	#NULL!	#NULL!	#NULL!	#NULL!	#NULL!	#NULL!	#NULL!	#NULL!	#NULL!	#NULL!	#NULL!	#NULL!	#NULL!	#NULL!	#NULL!	#NULL!	#NULL!	#NULL!	#NULL!	#NULL!	#NULL!	#NULL!		#NULL!		#NULL!
51	49	0	2	90	1	0		3	2		2	3	3	2	3	3	1	2	2	1	1	2	1	1	3	3	4	4	4	4	2	2	3	0	0	3	3	3	3	#NULL!		3		2
52	50	0	1	140	1	0		2	2		2	1	1	1	1	1	1	1	0	0	0	1	1	1	2	1	2	3	1	2	1	1	0	0	0	3	3	1	0	3		2		2
53	51	0	2	100	1	0		2	3		3	3	3	1	2	2	2	2	1	1	1	2	2	2	2	2	4	4	4	4	1	2	0	1	1	0	0	0	3	3		2		3
54	52	0	0	5	1	0		1	1		2	1	1	1	1	1	1	1	0	0	1	1	1	1	1	1	1	2	4	1	3	3	3	3	3	3	3	3	3	#NULL!		1		1
55	53	0	0	10	1	1		1	1		2	3	2	2	2	2	1	1	1	1	1	1	1	1	2	2	1	2	4	#NULL!	1	2	0	#NULL!	1	3	3	0	3	#NULL!		1		1
56	54	0	0	50	1	0		2	1		2	3	1	1	1	1	1	1	1	1	1	1	1	1	1	1	2	1	4	2	3	0	0	0	0	3	3	3	3	#NULL!		2		1
57	55	0	2	20	1	0		1	1		2	1	1	1	1	1	1	1	1	1	1	1	1	1	1	1	4	3	4	1	3	3	3	3	3	3	3	3	3	3		1		1
58	56	0	0	20	0	0	keine Zystometrie	1	1		1	1	1	1	1	1	1	1	1	1	1	1	1	1	1	1	2	3	4	4	3	0	3	3	3	3	3	3	3	3		1		1
59	57	0	3	20	1	0		2	2		3	#NULL!	1	1	1	2	1	1	0	0	1	2	2	2	3	1	4	1	4	4	3	2	0	0	3	3	3	3	3	3		2		2
60	58	0	0	30	1	0		1	1		1	1	1	1	1	1	1	1	1	1	1	1	1	1	1	1	1	1	3	4	3	3	3	3	3	3	3	3	3	3		1		1
61	59	0	0	55	1	0		1	1		1	4	1	1	1	1	1	1	1	1	1	1	1	1	1	1	1	2	#NULL!	1	3	0	3	3	3	3	3	3	3	#NULL!		1		1
62	60	1	3	100	1	1		2	2		3	3	1	1	2	1	1	1	3	3	1	2	1	1	2	1	4	4	4	3	3	0	0	0	1	0	3	3	3	3		2		2
63	61	0	0	30	0	#NULL!	Hyperaktive Blase, zystometrie non possible	1	1		2	1	1	1	1	1	1	1	0	0	1	1	1	1	1	1	1	1	#NULL!	#NULL!	3	3	3	3	3	3	3	3	3	3		1		1
64	62	0	0	5	1	0		1	1		1	1	1	1	1	1	1	1	1	1	1	1	2	1	2	1	1	4	4	4	1	1	3	1	3	3	3	3	3	#NULL!		1		1
65	63	0	0	#NULL!	0	#NULL!	LQ telefonisch, keine Kontrolle	1	1		1	1	1	1	1	1	1	1	1	1	1	1	1	1	1	1	1	2	4	4	1	3	0	3	3	3	3	3	3	3		1		1
66	64	0	0	20	1	1		2	3		2	2	3	3	3	3	1	1	3	0	2	3	1	2	1	1	1	2	3	1	1	0	3	1	1	3	3	3	3	#NULL!		2		3
67	65	0	2	50	1	0		1	1		2	2	2	1	2	1	1	1	1	1	1	2	2	1	2	1	4	4	2	1	1	0	3	0	3	3	3	3	0	3		1		1
68	66	0	0	25	1	1		1	#NULL!		3	1	1	1	1	1	1	1	0	0	1	1	1	1	3	1	1	1	4	4	1	1	3	3	3	3	3	3	3	3		1		#NULL!
69	67	0	1	30	1	0		1	1		3	1	1	1	1	1	1	1	0	0	0	1	1	1	1	1	4	4	4	4	3	3	3	0	3	3	3	3	3	3		1		1
70	68	0	3	#NULL!	0	#NULL!	Urodyn., nicht durchführbar	1	2		3	2	1	1	1	1	1	1	2	2	2	2	1	1	3	2	4	4	4	1	0	1	3	0	3	3	0	2	1	3		1		2
71	69	0	0	55	1	0		2	1		3	1	1	1	1	1	1	1	1	0	1	1	2	1	2	1	2	2	4	3	0	1	3	3	0	3	3	#NULL!	0	3		2		1
72	70	0	1	50	1	0		1	2		3	3	2	2	2	3	1	1	0	0	0	1	2	2	1	1	4	2	4	1	1	3	1	3	0	3	3	3	3	#NULL!		1		2
73	71	0	0	30	1	0		1	1		1	1	1	1	1	1	1	1	0	0	1	1	1	1	1	1	1	2	1	1	3	0	3	3	3	3	3	3	3	3		1		1
74	72	0	1	20	1	0		1	1		3	1	1	1	1	1	1	1	0	0	0	1	1	1	2	1	2	4	#NULL!	1	0	0	3	3	3	3	3	3	3	#NULL!		1		1
75	73	0	0	30	1	0		#NULL!	#NULL!		2	1	1	1	1	1	1	1	1	1	1	1	1	1	2	#NULL!	1	2	4	1	#NULL!	#NULL!	#NULL!	#NULL!	#NULL!	#NULL!	#NULL!	#NULL!	#NULL!	#NULL!		#NULL!		#NULL!
76	74	0	1	40	1	0		2	1		1	2	1	1	1	1	1	2	1	1	1	1	1	1	1	1	4	4	1	1	1	3	1	1	3	3	3	3	3	#NULL!		2		1
77	75	0	1	20	1	1		2	2		2	2	1	1	2	1	1	1	0	0	0	2	2	2	1	1	4	4	4	4	1	2	2	1	1	3	3	0	3	3		2		2
78	76	0	0	10	1	0		1	1		3	4	1	1	1	1	1	1	0	0	0	1	1	2	1	1	1	2	1	1	1	1	#NULL!	1	3	3	3	3	3	0		1		1
79	77	0	0	#NULL!	0	#NULL!	Telefonische Befragung	1	1		2	1	1	1	1	1	1	1	0	0	1	1	1	1	1	1	1	4	4	1	3	3	3	3	3	3	3	3	3	#NULL!		1		1
80	78	0	0	20	1	0		2	2		2	1	1	1	1	1	1	1	1	1	1	1	1	1	1	1	1	2	1	1	1	3	3	3	3	3	3	3	3	#NULL!		2		2
81	79	0	0	20	1	0		1	1		3	1	1	1	1	1	1	1	0	0	1	2	1	2	1	1	1	1	1	1	3	3	3	3	3	3	#NULL!	3	3	3		1		1
82	80	0	0	30	1	0		2	1		2	2	2	2	2	2	2	2	0	0	1	1	2	2	2	2	2	4	4	3	1	0	3	3	0	3	3	0	0	3		2		1
83	81	0	0	60	1	0		1	1		2	#NULL!	1	1	1	1	1	1	1	0	1	1	1	1	1	1	2	3	4	1	3	3	3	3	3	3	3	3	3	#NULL!		1		1
84	82	0	0	15	1	0		2	2		3	3	2	2	2	2	2	1	1	1	1	2	2	2	2	1	1	2	4	4	2	1	0	0	3	3	3	3	3	0		2		2
85	83	0	0	69	0	#NULL!	Pat verweigert Urodinamik	1	1		2	1	1	1	1	1	1	1	1	1	1	1	1	1	1	1	1	1	4	1	3	1	3	3	3	3	3	3	3	3		1		1
86	84	0	0	7	1	0		#NULL!	#NULL!		#NULL!	#NULL!	#NULL!	#NULL!	#NULL!	#NULL!	#NULL!	#NULL!	#NULL!	#NULL!	#NULL!	#NULL!	#NULL!	#NULL!	#NULL!	#NULL!	#NULL!	#NULL!	#NULL!	#NULL!	#NULL!	#NULL!	#NULL!	#NULL!	#NULL!	#NULL!	#NULL!	#NULL!	#NULL!	#NULL!		#NULL!		#NULL!
87	87	0	0	0	0	0		#NULL!	#NULL!		#NULL!	#NULL!	#NULL!	#NULL!	#NULL!	#NULL!	#NULL!	#NULL!	#NULL!	#NULL!	#NULL!	#NULL!	#NULL!	#NULL!	#NULL!	#NULL!	#NULL!	#NULL!	#NULL!	#NULL!	#NULL!	#NULL!	#NULL!	#NULL!	#NULL!	#NULL!	#NULL!	#NULL!	#NULL!	#NULL!		#NULL!		#NULL!
88	88	0	0	0	0	1	subjektiv völllig kontinent; Harnabgang (NaCl) nur im Liegen nicht im Stehen	#NULL!	#NULL!		#NULL!	#NULL!	#NULL!	#NULL!	#NULL!	#NULL!	#NULL!	#NULL!	#NULL!	#NULL!	#NULL!	#NULL!	#NULL!	#NULL!	#NULL!	#NULL!	#NULL!	#NULL!	#NULL!	#NULL!	#NULL!	#NULL!	#NULL!	#NULL!	#NULL!	#NULL!	#NULL!	#NULL!	#NULL!	#NULL!		#NULL!		#NULL!
89	89	0	2	0	0	0		#NULL!	#NULL!		#NULL!	#NULL!	#NULL!	#NULL!	#NULL!	#NULL!	#NULL!	#NULL!	#NULL!	#NULL!	#NULL!	#NULL!	#NULL!	#NULL!	#NULL!	#NULL!	#NULL!	#NULL!	#NULL!	#NULL!	#NULL!	#NULL!	#NULL!	#NULL!	#NULL!	#NULL!	#NULL!	#NULL!	#NULL!	#NULL!		#NULL!		#NULL!
90	90	0	0	0	0	0		#NULL!	#NULL!		#NULL!	#NULL!	#NULL!	#NULL!	#NULL!	#NULL!	#NULL!	#NULL!	#NULL!	#NULL!	#NULL!	#NULL!	#NULL!	#NULL!	#NULL!	#NULL!	#NULL!	#NULL!	#NULL!	#NULL!	#NULL!	#NULL!	#NULL!	#NULL!	#NULL!	#NULL!	#NULL!	#NULL!	#NULL!	#NULL!		#NULL!		#NULL!
91	91	0	#NULL!	0	0	0		#NULL!	#NULL!		#NULL!	#NULL!	#NULL!	#NULL!	#NULL!	#NULL!	#NULL!	#NULL!	#NULL!	#NULL!	#NULL!	#NULL!	#NULL!	#NULL!	#NULL!	#NULL!	#NULL!	#NULL!	#NULL!	#NULL!	#NULL!	#NULL!	#NULL!	#NULL!	#NULL!	#NULL!	#NULL!	#NULL!	#NULL!	#NULL!		#NULL!		#NULL!
92	94	0	2	20	1	0	nach beenden der Blasenfüllung Harndrang mit teileise Harnverlust (Urquelle sichtbar), Stresstest im Liegen positiv im Stehen s.o.	1	2		2	2	2	2	2	1	2	1	2	2	2	1	1	1	3	2	4	3	3	2	1	2	3	1	0	3	3	3	3	3		1		2
93	95	0	#NULL!	20	1	0		1	1		2	1	1	1	1	1	1	1	0	0	0	1	1	1	1	1	1	1	#NULL!	1	2	0	#NULL!	3	3	3	3	3	3	3		1		1
94	96	0	0	100	1	0		#NULL!	#NULL!		2	1	1	1	1	1	1	1	1	1	1	1	1	1	1	1	1	4	4	1	3	3	3	3	3	3	3	3	3	3		#NULL!		#NULL!
95	97	0	4	25	0	1	Therapiversagen, persistrerende Belastungsinkontinenz bei hypotoner Krethra REEMEX	#NULL!	#NULL!		2	4	3	3	3	3	1	1	0	0	1	3	2	1	4	4	4	4	4	4	1	2	1	1	2	3	3	3	3	0		#NULL!		#NULL!
96	98	0	0	80	1	0	Belastungsinkontinenz selten, nächtliche Dranginkontinenz durch Herzmedikamente	1	#NULL!		2	1	1	1	1	1	1	1	0	0	1	1	1	1	2	1	1	3	4	1	3	1	0	0	3	1	3	3	3	3		1		#NULL!
97	99	0	2	5	1	0		3	4		3	3	2	3	4	4	2	1	4	4	2	4	4	4	2	2	4	2	1	2	1	0	1	2	2	3	2	3	1	3		3		4
98	100	0	0	40	1	0		#NULL!	1		3	1	1	1	1	#NULL!	1	1	1	1	1	1	2	1	2	1	1	3	#NULL!	#NULL!	1	1	#NULL!	#NULL!	#NULL!	#NULL!	#NULL!	#NULL!	#NULL!	#NULL!		#NULL!		1
99	101	0	0	80	1	0		1	1		3	2	1	1	1	1	1	1	1	0	1	1	1	1	4	4	2	4	4	1	2	3	1	0	3	#NULL!	3	2	3	3		1		1
100	102	0	3	80	1	0		1	1		2	1	1	1	1	1	1	1	1	1	1	1	1	1	1	1	4	4	4	1	3	3	3	3	3	3	3	3	3	3		1		1
101	103	0	0	#NULL!	0	0	Patient verweigert eine neuerlicheUrodynamik	1	1		1	1	1	1	1	1	1	1	1	1	1	1	1	1	1	1	1	1	4	1	3	3	3	3	3	3	3	3	3	3		1		1
102	104	0	#NULL!	10	1	0		1	1		5	1	1	1	1	1	1	1	0	0	1	1	1	1	1	1	1	1	4	1	3	3	3	3	3	3	3	3	3	3		1		1
103	105	0	1	90	1	0		1	1		2	1	1	1	1	1	1	1	1	0	1	1	1	1	1	1	2	3	4	1	3	3	3	3	0	3	3	3	3	3		1		1
104	106	0	0	70	1	0		1	1		1	1	1	#NULL!	1	#NULL!	#NULL!	1	1	1	1	1	1	1	2	#NULL!	1	4	1	1	3	0	3	3	3	3	3	3	3	3		1		1
105	107	0	4	0	0	0		2	3		3	3	3	2	2	1	1	1	0	0	1	1	1	1	2	2	4	4	4	4	1	1	1	2	1	3	3	1	1	3		2		3
145	108	0	2	0	1	0	noch leichte siI° praemenstruell, mit Cergekomponente	2	1		1	2	1	1	1	1	1	1	0	0	0	1	2	1	1	1	1	2	4	2	1	3	3	3	3	3	3	3	3	3		2		1
143	109	0	0	0	1	0	deutliche Besserung/beschwerdefreiheit	1	1		1	2	1	1	1	1	1	1	1	1	1	1	1	1	2	1	2	3	1	1	0	0	3	3	3	3	3	3	3	3		1		1
142	110	0	0	0	1	0	o.B.	1	1		2	1	1	1	2	1	1	1	1	1	1	1	1	1	1	1	4	4	4	1	0	0	3	0	3	3	3	3	3	3		1		1
110	111	0	0	0	1	0		1	1		3	1	1	1	1	1	1	1	1	1	1	1	1	1	1	1	1	2	1	1	3	3	3	3	3	3	3	3	3	3		1		1
111	112	0	0	0	1	0		1	1		2	1	1	1	1	1	1	1	1	1	1	1	1	1	1	1	1	2	1	1	3	3	3	3	3	3	3	3	3	3		1		1
112	113	0	0	0	1	0		1	1		2	1	1	1	1	1	1	1	1	1	1	1	1	1	2	1	1	3	1	1	3	0	3	3	3	3	3	3	3	3		1		1
230	114	0	0	0	1	0		1	1		1	1	1	1	1	1	1	1	1	1	1	1	1	1	1	1	1	1	1	1	3	3	3	3	3	3	3	3	3	3		1		1
231	115	0	2	0	1	0		2	1		2	2	1	1	1	1	1	1	1	1	1	1	1	1	2	1	2	3	2	2	3	1	3	3	3	3	3	3	3	3		2		1
141	116	0	#NULL!	#NULL!	0	#NULL!	Pat. Zu vereinbarten Termin nicht erschienen	#NULL!	#NULL!		#NULL!	#NULL!	#NULL!	#NULL!	#NULL!	#NULL!	#NULL!	#NULL!	#NULL!	#NULL!	#NULL!	#NULL!	#NULL!	#NULL!	#NULL!	#NULL!	#NULL!	#NULL!	#NULL!	#NULL!	#NULL!	#NULL!	#NULL!	#NULL!	#NULL!	#NULL!	#NULL!	#NULL!	#NULL!	#NULL!		#NULL!		#NULL!
115	117	0	0	40	1	0		1	1		2	1	1	1	1	1	1	1	0	0	1	1	1	1	1	1	1	4	4	1	3	3	3	3	3	3	3	3	3	3		1		1
116	118	0	1	120	1	0		1	1		2	2	1	1	1	1	1	1	1	1	1	1	1	1	1	1	3	4	4	1	3	3	3	3	0	3	3	3	3	3		1		1
186	119	0	0	10	1	0		1	2		2	1	1	1	1	1	1	1	1	1	1	1	1	1	1	1	2	1	#NULL!	1	3	3	3	3	0	3	3	3	3	3		1		2
114	120	0	0	90	1	0		2	2		2	2	2	2	1	#NULL!	1	1	0	0	1	1	2	1	2	1	2	3	4	1	1	1	#NULL!	#NULL!	3	3	3	3	0	3		2		2
185	121	0	1	20	0	1	Neurogene Detrususorhyperreflexie anamnestische bereits präop. Bekannt, bei Diabetes Melliters	2	2		4	2	2	2	2	2	2	2	0	0	2	2	2	2	2	1	3	3	3	2	1	1	0	0	0	3	3	0	3	3		2		2
188	122	0	0	255	1	0		1	2		2	1	2	2	2	1	1	1	1	1	1	1	1	1	1	1	2	3	4	4	3	3	0	3	0	3	3	3	3	3		1		2
189	123	0	1	110	1	0		1	3		3	4	3	3	3	3	4	3	0	0	0	3	2	4	2	1	2	1	4	4	1	1	#NULL!	0	1	3	3	3	3	3		1		3
106	124	0	0	7	1	0		1	1		3	1	1	1	1	1	1	1	1	1	1	1	1	1	3	1	4	3	1	1	1	1	1	3	3	3	3	3	1	3		1		1
109	126	0	2	20	1	0	nach beenden der Blasenfüllung Harndrang mit	#NULL!	#NULL!		#NULL!	#NULL!	#NULL!	#NULL!	#NULL!	#NULL!	#NULL!	#NULL!	#NULL!	#NULL!	#NULL!	#NULL!	#NULL!	#NULL!	#NULL!	#NULL!	#NULL!	#NULL!	#NULL!	#NULL!	#NULL!	#NULL!	#NULL!	#NULL!	#NULL!	#NULL!	#NULL!	#NULL!	#NULL!	#NULL!		#NULL!		#NULL!
113	128	0	0	0	1	0		1	1		2	1	1	1	1	1	1	1	1	1	1	1	1	1	1	1	#NULL!	1	#NULL!	1	3	#NULL!	3	3	3	3	3	3	3	3		1		1
117	129	0	0	140	1	0		#NULL!	#NULL!		1	1	1	1	1	2	1	1	1	1	1	1	1	1	1	1	1	2	4	1	0	3	3	3	0	3	3	3	3	3		#NULL!		#NULL!
118	130	0	#NULL!	#NULL!	0	#NULL!	Patientin nicht zum vereinbarten Termin erschienen	#NULL!	#NULL!		#NULL!	#NULL!	#NULL!	#NULL!	#NULL!	#NULL!	#NULL!	#NULL!	#NULL!	#NULL!	#NULL!	#NULL!	#NULL!	#NULL!	#NULL!	#NULL!	#NULL!	#NULL!	#NULL!	#NULL!	#NULL!	#NULL!	#NULL!	#NULL!	#NULL!	#NULL!	#NULL!	#NULL!	#NULL!	#NULL!		#NULL!		#NULL!
458	131	0	1	0	1	0	Erosion, nicht revidiert	1	2		2	3	3	3	3	1	1	1	2	0	1	1	1	1	1	1	2	4	4	2	3	1	0	3	2	3	3	3	3	3		1		2
457	132	0	0	5	1	0		1	1		2	1	1	1	1	1	1	1	1	1	1	1	1	1	1	1	1	3	4	4	3	3	3	3	3	3	3	3	3	3		1		1
456	133	0	0	0	1	0		1	1		2	1	1	1	1	1	1	1	1	1	1	1	1	1	1	1	1	4	4	4	1	0	0	0	0	0	3	3	3	3		1		1
455	134	0	3	0	1	0		3	3		2	3	3	3	3	3	3	1	1	1	1	3	2	3	4	3	4	2	3	3	1	2	2	2	1	3	3	3	3	3		3		3
454	135	0	0	0	1	0		1	1		1	1	1	1	1	1	1	1	1	1	1	1	1	1	1	1	1	3	2	1	3	3	3	3	3	3	3	3	3	0		1		1
163	137	0	0	0	0	0		1	1		3	1	1	1	1	1	1	1	1	1	1	1	1	1	1	1	1	3	4	1	3	3	3	3	3	3	3	3	3	3		1		1
164	138	0	0	80	0	0		1	1		1	2	1	1	1	1	1	1	1	1	1	1	2	2	1	1	2	1	4	1	1	1	0	3	3	3	3	0	3	3		1		1
165	139	0	3	40	1	0	persistierender Drang	4	6		3	4	4	4	3	4	2	2	0	0	1	2	4	1	3	1	4	3	4	4	2	2	2	2	3	3	3	3	0	3		4		6
166	140	0	0	0	1	1		#NULL!	#NULL!		#NULL!	#NULL!	#NULL!	#NULL!	#NULL!	#NULL!	#NULL!	#NULL!	#NULL!	#NULL!	#NULL!	#NULL!	#NULL!	#NULL!	#NULL!	#NULL!	#NULL!	#NULL!	#NULL!	#NULL!	#NULL!	#NULL!	#NULL!	#NULL!	#NULL!	#NULL!	#NULL!	#NULL!	#NULL!	#NULL!		#NULL!		#NULL!
119	142	0	0	20	1	0	happy pt.	1	1		1	1	1	#NULL!	1	1	1	1	1	1	1	1	1	1	1	1	2	4	1	1	1	0	0	#NULL!	0	3	3	3	3	3		1		1
128	143	0	0	20	1	0		1	1		2	1	1	1	1	1	1	1	1	0	1	1	1	1	1	1	1	2	2	1	3	3	3	3	3	3	3	3	3	3		1		1
213	144	0	0	0	1	0		1	2		2	1	1	1	1	1	1	1	1	1	1	1	1	1	1	1	1	1	1	1	3	3	3	3	3	3	3	3	3	3		1		2
120	145	1	0	10	1	0	gutes Ergebnis	1	2		2	1	1	1	1	1	1	1	1	1	1	1	1	1	1	1	2	2	2	2	0	0	3	3	0	3	3	3	3	3		1		2
121	146	0	1	20	1	0		2	2		2	3	2	2	2	2	2	1	1	1	1	1	1	1	2	2	4	2	4	1	2	2	1	3	0	3	3	3	3	3		2		2
194	147	0	0	100	1	0		#NULL!	#NULL!		2	2	1	1	1	1	1	1	1	1	1	1	1	1	1	1	1	2	1	1	#NULL!	#NULL!	#NULL!	#NULL!	#NULL!	#NULL!	#NULL!	#NULL!	#NULL!	#NULL!		#NULL!		#NULL!
191	148	0	0	80	1	1		1	1		2	2	2	1	3	1	1	2	1	0	1	1	1	1	2	2	1	1	4	2	1	3	3	3	0	3	3	3	3	3		1		1
123	149	0	2	#NULL!	0	0	Stresstest im Stehen (Bonnen Test) leicht pos.	#NULL!	#NULL!		#NULL!	#NULL!	#NULL!	#NULL!	#NULL!	#NULL!	#NULL!	#NULL!	#NULL!	#NULL!	#NULL!	#NULL!	#NULL!	#NULL!	#NULL!	#NULL!	#NULL!	#NULL!	#NULL!	#NULL!	#NULL!	#NULL!	#NULL!	#NULL!	#NULL!	#NULL!	#NULL!	#NULL!	#NULL!	#NULL!		#NULL!		#NULL!
124	150	0	0	0	1	0		1	1		1	#NULL!	1	1	1	1	1	1	1	1	1	1	1	1	1	1	1	4	4	4	3	3	3	3	3	3	3	3	3	3		1		1
126	151	0	0	2	0	0		1	3		2	2	3	4	4	2	1	2	2	2	1	1	1	1	2	3	1	4	2	2	1	0	0	#NULL!	0	3	3	3	3	3		1		3
146	152	0	1	1	1	1		1	2		2	1	1	1	1	1	1	1	0	0	1	1	1	1	1	1	2	4	2	2	3	0	3	3	3	3	3	3	3	3		1		2
410	153	0	0	0	0	0		1	1		2	#NULL!	1	1	1	1	1	1	0	0	1	1	1	1	1	1	1	1	1	1	3	1	3	3	3	3	3	3	3	3		1		1
127	155	0	0	0	1	0		2	1		3	1	1	1	1	1	1	1	0	4	0	1	1	1	1	1	1	1	1	2	2	3	3	3	3	3	3	3	3	3		2		1
209	156	0	1	0	1	0		1	1		2	2	2	2	2	1	2	2	0	0	1	2	2	2	2	2	4	4	4	4	2	3	3	3	3	3	#NULL!	0	3	3		1		1
215	157	0	0	5	1	0		2	1		2	2	2	2	2	1	1	1	2	2	1	2	1	4	2	1	2	2	4	2	2	1	0	1	0	3	0	3	3	3		2		1
129	158	0	0	0	0	#NULL!	Urodynamik abgelehnt; seit OP: Schmerzen beim GV	1	1		2	1	1	1	1	1	1	1	2	2	1	1	1	1	1	1	1	2	1	1	3	3	3	3	3	3	3	3	3	3		1		1
130	159	0	0	0	0	#NULL!	Urodynamik abgelehnt	2	1		2	2	1	1	2	1	1	1	1	1	1	1	1	1	2	1	2	3	4	1	0	0	0	1	0	3	3	3	3	3		2		1
131	160	0	#NULL!	0	1	0		#NULL!	#NULL!		#NULL!	#NULL!	#NULL!	#NULL!	#NULL!	#NULL!	#NULL!	#NULL!	#NULL!	#NULL!	#NULL!	#NULL!	#NULL!	#NULL!	#NULL!	#NULL!	#NULL!	#NULL!	#NULL!	#NULL!	#NULL!	#NULL!	#NULL!	#NULL!	#NULL!	#NULL!	#NULL!	#NULL!	#NULL!	#NULL!		#NULL!		#NULL!
132	162	0	1	0	1	0		#NULL!	#NULL!		#NULL!	#NULL!	#NULL!	#NULL!	#NULL!	#NULL!	#NULL!	#NULL!	#NULL!	#NULL!	#NULL!	#NULL!	#NULL!	#NULL!	#NULL!	#NULL!	#NULL!	#NULL!	#NULL!	#NULL!	#NULL!	#NULL!	#NULL!	#NULL!	#NULL!	#NULL!	#NULL!	#NULL!	#NULL!	#NULL!		#NULL!		#NULL!
133	163	0	1	100	1	0		#NULL!	#NULL!		#NULL!	#NULL!	#NULL!	#NULL!	#NULL!	#NULL!	#NULL!	#NULL!	#NULL!	#NULL!	#NULL!	#NULL!	#NULL!	#NULL!	#NULL!	#NULL!	#NULL!	#NULL!	#NULL!	#NULL!	#NULL!	#NULL!	#NULL!	#NULL!	#NULL!	#NULL!	#NULL!	#NULL!	#NULL!	#NULL!		#NULL!		#NULL!
134	164	0	0	0	1	0		#NULL!	#NULL!		#NULL!	#NULL!	#NULL!	#NULL!	#NULL!	#NULL!	#NULL!	#NULL!	#NULL!	#NULL!	#NULL!	#NULL!	#NULL!	#NULL!	#NULL!	#NULL!	#NULL!	#NULL!	#NULL!	#NULL!	#NULL!	#NULL!	#NULL!	#NULL!	#NULL!	#NULL!	#NULL!	#NULL!	#NULL!	#NULL!		#NULL!		#NULL!
135	165	0	0	0	1	0		#NULL!	#NULL!		#NULL!	#NULL!	#NULL!	#NULL!	#NULL!	#NULL!	#NULL!	#NULL!	#NULL!	#NULL!	#NULL!	#NULL!	#NULL!	#NULL!	#NULL!	#NULL!	#NULL!	#NULL!	#NULL!	#NULL!	#NULL!	#NULL!	#NULL!	#NULL!	#NULL!	#NULL!	#NULL!	#NULL!	#NULL!	#NULL!		#NULL!		#NULL!
136	167	0	0	20	1	0		2	1		1	4	1	2	2	1	1	1	1	1	1	1	1	1	1	1	2	1	4	1	3	3	3	3	0	3	3	3	3	3		2		1
137	168	0	0	#NULL!	0	#NULL!	Telefonische Befragung gibt leichte Besserung an	1	3		1	1	1	1	1	1	1	1	1	1	1	1	1	1	1	1	2	3	4	1	3	3	3	3	3	3	3	3	3	3		1		3
147	169	0	#NULL!	#NULL!	0	#NULL!	Pat. Zu 2 Terminen nicht erschienen, haben auch keine richtige Telefonnummer	#NULL!	#NULL!		#NULL!	#NULL!	#NULL!	#NULL!	#NULL!	#NULL!	#NULL!	#NULL!	#NULL!	#NULL!	#NULL!	#NULL!	#NULL!	#NULL!	#NULL!	#NULL!	#NULL!	#NULL!	#NULL!	#NULL!	#NULL!	#NULL!	#NULL!	#NULL!	#NULL!	#NULL!	#NULL!	#NULL!	#NULL!	#NULL!		#NULL!		#NULL!
138	170	0	4	0	0	0		#NULL!	#NULL!		#NULL!	#NULL!	#NULL!	#NULL!	#NULL!	#NULL!	#NULL!	#NULL!	#NULL!	#NULL!	#NULL!	#NULL!	#NULL!	#NULL!	#NULL!	#NULL!	#NULL!	#NULL!	#NULL!	#NULL!	#NULL!	#NULL!	#NULL!	#NULL!	#NULL!	#NULL!	#NULL!	#NULL!	#NULL!	#NULL!		#NULL!		#NULL!
242	171	0	2	0	1	0		2	1		1	2	3	2	2	1	1	1	1	1	1	1	2	2	2	1	3	4	4	3	1	1	3	3	3	3	3	3	0	0		2		1
139	172	0	0	0	1	0	einige Tropfen Harnverlust unmittelbar nach Aufstehen von der Toilette, sonst ist Patientin trocken	2	3		3	4	2	4	4	4	4	2	0	0	2	2	4	2	3	2	1	4	4	3	3	1	1	1	0	1	0	1	1	0		2		3
184	173	0	0	30	1	1		4	#NULL!		2	4	4	4	4	4	3	3	0	0	0	4	4	4	3	4	4	4	4	4	2	2	2	2	2	3	3	1	1	3		4		#NULL!
195	174	0	5	60	1	0		1	4		2	4	2	2	3	4	1	1	0	0	1	3	2	2	2	2	4	4	4	4	1	0	2	2	2	3	3	3	3	3		1		4
167	175	0	5	80	1	0		3	4		2	3	2	3	3	1	2	1	#NULL!	#NULL!	#NULL!	2	2	2	3	2	4	1	4	4	1	2	3	1	1	3	3	3	3	3		3		4
237	176	0	0	70	1	0		#NULL!	#NULL!		#NULL!	#NULL!	#NULL!	#NULL!	#NULL!	#NULL!	#NULL!	#NULL!	#NULL!	#NULL!	#NULL!	#NULL!	#NULL!	#NULL!	#NULL!	#NULL!	#NULL!	#NULL!	#NULL!	#NULL!	#NULL!	#NULL!	#NULL!	#NULL!	#NULL!	#NULL!	#NULL!	#NULL!	#NULL!	#NULL!		#NULL!		#NULL!
216	177	0	0	0	1	0		2	2		3	2	2	2	2	2	2	2	0	0	0	2	2	2	2	1	4	4	4	4	#NULL!	1	0	0	3	3	3	3	3	3		2		2
228	178	0	3	10	1	0		2	2		2	3	2	2	2	2	1	1	1	1	1	2	2	2	1	1	4	2	4	2	1	3	1	1	1	3	3	3	3	3		2		2
196	180	0	0	30	1	0		1	1		2	1	1	1	1	1	1	1	0	0	0	1	1	1	1	1	1	3	4	1	0	3	3	3	3	3	3	3	3	3		1		1
233	182	0	#NULL!	#NULL!	0	#NULL!		1	1		3	1	1	1	1	1	1	1	1	1	1	1	1	1	1	1	1	3	1	1	0	1	3	3	3	3	3	3	3	3		1		1
419	183	0	0	160	1	0	postop RH -> suprapub DK: 4.-17. postop. Tag; Myockeline	1	1		1	2	1	1	2	2	1	1	0	0	0	2	2	2	2	2	1	4	4	2	1	1	0	0	3	3	3	0	3	0		1		1
168	184	0	#NULL!	10	1	0		#NULL!	#NULL!		#NULL!	#NULL!	#NULL!	#NULL!	#NULL!	#NULL!	#NULL!	#NULL!	#NULL!	#NULL!	#NULL!	#NULL!	#NULL!	#NULL!	#NULL!	#NULL!	#NULL!	#NULL!	#NULL!	#NULL!	#NULL!	#NULL!	#NULL!	#NULL!	#NULL!	#NULL!	#NULL!	#NULL!	#NULL!	#NULL!		#NULL!		#NULL!
169	185	0	0	0	1	0		1	2		2	1	1	1	1	1	1	1	2	2	1	1	1	1	1	1	1	2	1	1	0	3	3	3	3	3	3	3	3	3		1		2
144	186	0	0	0	1	0		#NULL!	#NULL!		#NULL!	#NULL!	#NULL!	#NULL!	#NULL!	#NULL!	#NULL!	#NULL!	#NULL!	#NULL!	#NULL!	#NULL!	#NULL!	#NULL!	#NULL!	#NULL!	#NULL!	#NULL!	#NULL!	#NULL!	#NULL!	#NULL!	#NULL!	#NULL!	#NULL!	#NULL!	#NULL!	#NULL!	#NULL!	#NULL!		#NULL!		#NULL!
381	187	0	0	0	1	0		#NULL!	#NULL!		2	#NULL!	1	1	1	1	1	1	0	0	0	1	1	1	1	1	1	1	1	1	#NULL!	#NULL!	#NULL!	#NULL!	#NULL!	#NULL!	#NULL!	#NULL!	#NULL!	#NULL!		#NULL!		#NULL!
427	188	0	1	0	1	1		3	3		2	4	4	4	4	3	1	1	0	0	0	2	3	3	2	1	2	4	4	4	0	0	3	3	2	3	3	2	3	3		3		3
428	189	0	0	0	1	0		1	1		1	1	1	1	1	1	1	1	0	0	1	1	1	1	1	1	1	1	1	1	3	3	3	3	3	3	3	3	3	3		1		1
429	190	0	1	0	1	#NULL!		2	2		2	1	1	1	2	1	1	1	0	0	1	2	1	1	1	1	2	1	4	2	1	0	3	3	3	1	3	3	3	3		2		2
172	191	0	0	0	1	0	Pat. Sehr zufrieden, hat jedoch Urodyn. nach 3 Monaten Fast verweigert	#NULL!	#NULL!		1	1	1	1	1	#NULL!	1	1	0	0	2	1	1	1	1	2	1	2	4	2	1	3	0	3	3	3	#NULL!	3	3	3		#NULL!		#NULL!
150	193	0	0	70	1	0		1	1		3	1	1	1	1	1	1	1	0	0	1	1	1	1	1	1	1	3	4	1	3	3	3	3	3	3	3	3	3	3		1		1
420	194	0	0	20	1	0		1	1		1	1	1	1	1	1	1	1	1	1	1	1	1	1	1	1	1	1	1	1	3	3	3	3	3	3	3	3	3	3		1		1
148	195	0	0	15	1	0		1	1		2	1	1	2	2	1	1	1	1	1	1	1	1	1	2	2	1	1	4	1	1	1	3	3	3	3	3	3	3	3		1		1
149	196	0	0	5	1	0		1	1		2	1	1	1	1	1	1	1	1	1	1	1	1	1	1	1	1	4	4	1	3	3	3	3	3	3	3	3	3	3		1		1
151	197	0	1	5	1	0		2	1		2	3	1	1	1	1	1	1	0	0	0	1	1	1	2	1	4	4	4	1	0	0	3	0	3	3	3	0	3	0		2		1
152	198	0	0	0	1	0		#NULL!	#NULL!		#NULL!	#NULL!	#NULL!	#NULL!	#NULL!	#NULL!	#NULL!	#NULL!	#NULL!	#NULL!	#NULL!	#NULL!	#NULL!	#NULL!	#NULL!	#NULL!	#NULL!	#NULL!	#NULL!	#NULL!	#NULL!	#NULL!	#NULL!	#NULL!	#NULL!	#NULL!	#NULL!	#NULL!	#NULL!	#NULL!		#NULL!		#NULL!
418	199	0	0	90	1	0		1	1		2	1	1	1	1	1	1	1	0	0	1	1	1	1	1	1	2	1	4	1	0	3	0	3	3	3	3	3	3	3		1		1
153	200	0	0	0	1	0		#NULL!	#NULL!		#NULL!	#NULL!	#NULL!	#NULL!	#NULL!	#NULL!	#NULL!	#NULL!	#NULL!	#NULL!	#NULL!	#NULL!	#NULL!	#NULL!	#NULL!	#NULL!	#NULL!	#NULL!	#NULL!	#NULL!	#NULL!	#NULL!	#NULL!	#NULL!	#NULL!	#NULL!	#NULL!	#NULL!	#NULL!	#NULL!		#NULL!		#NULL!
154	201	0	0	0	1	0		#NULL!	#NULL!		#NULL!	#NULL!	#NULL!	#NULL!	#NULL!	#NULL!	#NULL!	#NULL!	#NULL!	#NULL!	#NULL!	#NULL!	#NULL!	#NULL!	#NULL!	#NULL!	#NULL!	#NULL!	#NULL!	#NULL!	#NULL!	#NULL!	#NULL!	#NULL!	#NULL!	#NULL!	#NULL!	#NULL!	#NULL!	#NULL!		#NULL!		#NULL!
155	202	0	0	0	1	0		#NULL!	#NULL!		#NULL!	#NULL!	#NULL!	#NULL!	#NULL!	#NULL!	#NULL!	#NULL!	#NULL!	#NULL!	#NULL!	#NULL!	#NULL!	#NULL!	#NULL!	#NULL!	#NULL!	#NULL!	#NULL!	#NULL!	#NULL!	#NULL!	#NULL!	#NULL!	#NULL!	#NULL!	#NULL!	#NULL!	#NULL!	#NULL!		#NULL!		#NULL!
156	203	0	0	80	1	0		1	1		3	1	1	1	1	1	1	1	1	1	1	1	1	1	1	1	1	3	4	4	3	3	3	3	3	3	3	3	3	3		1		1
157	204	0	1	100	1	0		1	2		2	1	1	1	1	1	1	1	1	1	1	1	1	1	1	1	4	4	4	1	3	3	1	1	3	3	3	3	3	3		1		2
158	205	0	0	90	1	0		1	1		2	1	1	1	1	1	1	1	1	1	1	1	1	1	1	1	2	2	4	1	3	3	3	3	3	3	3	3	3	3		1		1
159	206	0	0	20	1	0		1	1		1	1	1	1	1	1	1	1	1	1	1	1	1	1	1	1	1	1	4	1	3	3	3	3	3	3	3	3	3	3		1		1
211	207	0	3	0	1	1	persit. Stressinkontinenz	3	3		3	2	1	1	1	1	1	1	1	1	1	1	1	1	2	1	4	2	3	2	1	1	1	1	1	1	0	0	0	0		3		3
205	209	0	#NULL!	20	1	0		2	2		4	2	2	2	2	2	1	1	2	2	1	2	1	1	3	1	2	3	4	2	2	2	1	0	3	3	#NULL!	3	3	0		2		2
160	210	0	0	0	1	#NULL!		#NULL!	#NULL!		#NULL!	#NULL!	#NULL!	#NULL!	#NULL!	#NULL!	#NULL!	#NULL!	#NULL!	#NULL!	#NULL!	#NULL!	#NULL!	#NULL!	#NULL!	#NULL!	#NULL!	#NULL!	#NULL!	#NULL!	#NULL!	#NULL!	#NULL!	#NULL!	#NULL!	#NULL!	#NULL!	#NULL!	#NULL!	#NULL!		#NULL!		#NULL!
161	212	0	0	0	1	0		#NULL!	#NULL!		#NULL!	#NULL!	#NULL!	#NULL!	#NULL!	#NULL!	#NULL!	#NULL!	#NULL!	#NULL!	#NULL!	#NULL!	#NULL!	#NULL!	#NULL!	#NULL!	#NULL!	#NULL!	#NULL!	#NULL!	#NULL!	#NULL!	#NULL!	#NULL!	#NULL!	#NULL!	#NULL!	#NULL!	#NULL!	#NULL!		#NULL!		#NULL!
162	213	0	2	1	1	1		4	4		3	3	4	3	4	4	4	3	1	0	1	3	1	2	2	2	4	2	4	1	2	3	2	2	2	3	3	3	3	3		4		4
217	214	0	1	100	1	0		1	2		2	1	2	2	2	#NULL!	2	1	2	3	2	2	2	2	2	2	4	4	4	4	3	2	1	0	3	3	0	3	3	3		1		2
247	215	0	0	100	1	0		#NULL!	#NULL!		3	1	1	1	1	1	1	1	1	1	1	1	1	1	2	1	1	2	4	1	#NULL!	#NULL!	#NULL!	#NULL!	#NULL!	#NULL!	#NULL!	#NULL!	#NULL!	#NULL!		#NULL!		#NULL!
214	216	0	0	0	1	0		1	1		1	1	1	1	1	1	1	1	1	0	1	1	1	1	1	1	1	2	4	1	3	3	3	3	3	3	3	3	3	3		1		1
170	217	0	0	0	1	0		#NULL!	#NULL!		#NULL!	#NULL!	#NULL!	#NULL!	#NULL!	#NULL!	#NULL!	#NULL!	#NULL!	#NULL!	#NULL!	#NULL!	#NULL!	#NULL!	#NULL!	#NULL!	#NULL!	#NULL!	#NULL!	#NULL!	#NULL!	#NULL!	#NULL!	#NULL!	#NULL!	#NULL!	#NULL!	#NULL!	#NULL!	#NULL!		#NULL!		#NULL!
232	218	0	2	55	1	0		1	1		3	1	1	1	1	1	1	1	1	1	1	1	1	1	2	1	2	3	1	1	3	0	0	0	3	3	3	3	3	0		1		1
193	219	0	0	50	1	0		1	1		1	1	1	1	1	1	1	1	1	1	1	1	1	1	1	1	1	2	#NULL!	#NULL!	3	0	3	3	3	3	3	3	3	3		1		1
243	220	0	3	0	0	1	Dranginkontinent, SI deutlich besser	#NULL!	#NULL!		#NULL!	#NULL!	#NULL!	#NULL!	#NULL!	#NULL!	#NULL!	#NULL!	#NULL!	#NULL!	#NULL!	#NULL!	#NULL!	#NULL!	#NULL!	#NULL!	#NULL!	#NULL!	#NULL!	#NULL!	#NULL!	#NULL!	#NULL!	#NULL!	#NULL!	#NULL!	#NULL!	#NULL!	#NULL!	#NULL!		#NULL!		#NULL!
445	222	0	0	20	1	0		#NULL!	#NULL!		#NULL!	#NULL!	#NULL!	#NULL!	#NULL!	#NULL!	#NULL!	#NULL!	#NULL!	#NULL!	#NULL!	#NULL!	#NULL!	#NULL!	#NULL!	#NULL!	#NULL!	#NULL!	#NULL!	#NULL!	#NULL!	#NULL!	#NULL!	#NULL!	#NULL!	#NULL!	#NULL!	#NULL!	#NULL!	#NULL!		#NULL!		#NULL!
171	223	0	1	50	1	0		1	1		3	1	1	1	1	1	1	1	0	0	0	1	1	1	1	1	1	2	3	1	0	3	3	3	3	3	#NULL!	3	3	3		1		1
173	225	0	0	5	1	0		3	3		3	3	2	2	3	2	1	2	2	2	1	2	2	1	1	1	2	2	4	3	1	0	1	1	3	3	3	3	0	1		3		3
174	226	0	0	0	1	0		1	2		3	1	#NULL!	1	#NULL!	#NULL!	1	1	0	0	1	1	1	1	2	1	1	1	1	1	3	0	3	3	3	3	3	3	3	3		1		2
175	227	0	0	0	0	0	die Schmerzen in beiden Beinen sind hauptsächlich nachts, gut beherrschbar mit Schlafmitteln dann jedoch Überlaufinkontinenz 1	#NULL!	1		2	1	2	1	2	1	1	1	0	#NULL!	0	1	1	1	#NULL!	2	1	1	#NULL!	1	0	0	2	3	3	#NULL!	3	#NULL!	3	0		#NULL!		1
176	228	0	1	0	1	0		1	2		2	2	1	1	1	1	1	1	0	0	0	1	1	1	1	1	1	2	2	1	3	0	0	0	3	3	#NULL!	3	3	3		1		2
177	229	0	1	0	1	0	keine Beinschmerzen mehr	#NULL!	#NULL!		1	1	1	1	1	1	1	1	1	1	1	1	1	1	1	1	1	1	1	1	0	0	0	3	3	3	3	3	3	3		#NULL!		#NULL!
178	230	0	0	0	1	0		1	1		1	3	3	4	4	1	1	2	2	2	2	1	1	2	1	1	1	3	4	4	1	3	0	0	0	3	3	3	3	3		1		1
179	231	0	0	70	1	0		2	1		2	2	1	1	1	1	1	1	1	1	1	1	1	1	2	1	2	1	#NULL!	1	0	0	0	3	3	3	3	3	3	3		2		1
180	232	0	1	40	1	0		3	5		2	3	1	3	4	3	1	1	0	0	0	2	2	2	1	1	4	2	3	4	2	3	2	2	3	3	3	3	0	0		3		5
412	233	0	2	0	1	1		#NULL!	#NULL!		#NULL!	#NULL!	#NULL!	#NULL!	#NULL!	#NULL!	#NULL!	#NULL!	#NULL!	#NULL!	#NULL!	#NULL!	#NULL!	#NULL!	#NULL!	#NULL!	#NULL!	#NULL!	#NULL!	#NULL!	#NULL!	#NULL!	#NULL!	#NULL!	#NULL!	#NULL!	#NULL!	#NULL!	#NULL!	#NULL!		#NULL!		#NULL!
287	234	0	0	90	1	0		#NULL!	#NULL!		#NULL!	#NULL!	#NULL!	#NULL!	#NULL!	#NULL!	#NULL!	#NULL!	#NULL!	#NULL!	#NULL!	#NULL!	#NULL!	#NULL!	#NULL!	#NULL!	#NULL!	#NULL!	#NULL!	#NULL!	#NULL!	#NULL!	#NULL!	#NULL!	#NULL!	#NULL!	#NULL!	#NULL!	#NULL!	#NULL!		#NULL!		#NULL!
299	236	0	0	0	1	0		#NULL!	#NULL!		3	1	1	#NULL!	1	1	1	1	0	0	1	1	1	1	1	1	1	3	1	1	3	0	3	3	3	3	#NULL!	3	3	3		#NULL!		#NULL!
259	239	0	0	0	1	0		#NULL!	#NULL!		#NULL!	#NULL!	#NULL!	#NULL!	#NULL!	#NULL!	#NULL!	#NULL!	#NULL!	#NULL!	#NULL!	#NULL!	#NULL!	#NULL!	#NULL!	#NULL!	#NULL!	#NULL!	#NULL!	#NULL!	#NULL!	#NULL!	#NULL!	#NULL!	#NULL!	#NULL!	#NULL!	#NULL!	#NULL!	#NULL!		#NULL!		#NULL!
181	240	0	0	150	1	0		1	1		2	1	1	1	1	1	1	1	0	0	1	1	1	1	1	1	1	2	4	1	3	3	3	3	3	3	#NULL!	3	3	3		1		1
356	241	0	1	0	1	1		2	2		2	2	2	2	3	1	1	1	1	1	2	1	1	1	2	1	4	2	2	2	1	1	0	0	1	0	0	3	3	3		2		2
401	242	0	4	0	1	1		1	4		2	4	3	4	3	4	3	3	0	0	0	4	4	4	1	1	4	4	4	4	2	2	2	2	2	3	3	1	0	3		1		4
451	243	0	0	10	1	0		2	1		2	1	1	1	1	1	1	1	1	1	1	1	1	1	1	1	1	4	4	4	2	1	3	2	3	3	3	0	0	3		2		1
294	248	0	3	110	1	0		2	2		2	1	1	1	2	1	1	1	1	1	1	1	2	2	1	1	4	3	4	2	0	3	3	3	0	3	3	3	3	3		2		2
293	249	0	0	50	1	1		1	1		1	1	1	1	1	1	1	1	1	1	1	1	1	1	1	1	1	4	4	1	3	0	3	3	3	3	3	3	3	3		1		1
292	250	0	0	150	1	0		1	1		1	1	1	1	1	1	1	1	1	1	1	1	1	1	1	1	1	3	4	4	1	3	3	3	3	3	3	3	3	0		1		1
182	254	0	0	50	1	0		1	1		1	1	1	1	1	1	1	1	1	1	1	1	1	1	1	1	1	3	#NULL!	1	3	0	3	3	3	3	3	3	3	3		1		1
183	255	0	0	10	1	0		1	1		#NULL!	#NULL!	1	1	1	1	1	1	1	1	1	1	1	1	1	1	1	4	4	1	3	3	3	3	3	3	3	3	3	3		1		1
198	256	0	4	90	1	1		2	2		2	2	2	#NULL!	2	2	1	1	2	2	1	1	2	1	1	1	4	1	4	4	0	3	0	1	1	3	0	3	3	3		2		2
187	257	0	0	10	1	0		1	1		1	1	2	2	2	1	1	1	#NULL!	#NULL!	#NULL!	1	1	1	1	1	4	4	4	4	3	3	3	3	3	3	#NULL!	3	3	3		1		1
192	258	0	1	10	0	0		1	1		1	1	1	1	1	1	1	1	0	0	1	1	1	1	2	1	4	4	4	1	3	0	3	3	3	3	3	0	3	3		1		1
197	259	0	0	80	1	0		1	1		2	1	1	1	1	1	1	1	1	0	1	1	1	1	#NULL!	1	1	4	4	1	3	3	3	3	3	3	3	3	3	3		1		1
199	260	0	0	120	1	0		1	1		1	1	1	1	1	1	1	1	1	1	1	1	1	1	1	1	1	2	1	1	3	3	#NULL!	3	3	3	3	3	3	3		1		1
200	261	0	0	20	1	0		1	1		3	1	1	1	1	1	1	1	0	0	1	1	1	1	1	1	1	4	4	1	3	3	3	3	3	3	3	3	3	3		1		1
201	262	0	8	30	1	1	Persist. Belastungsink. 2° , Einleitung Physiotherapie, tragen von Inkontinenztampons, Ko in 3 Monaten danach Entscheidung über operatives Vorgehen	#NULL!	#NULL!		#NULL!	#NULL!	#NULL!	#NULL!	#NULL!	#NULL!	#NULL!	#NULL!	#NULL!	#NULL!	#NULL!	#NULL!	#NULL!	#NULL!	#NULL!	#NULL!	#NULL!	#NULL!	#NULL!	#NULL!	#NULL!	#NULL!	#NULL!	#NULL!	#NULL!	#NULL!	#NULL!	#NULL!	#NULL!	#NULL!		#NULL!		#NULL!
202	263	0	0	120	1	0		1	2		2	1	1	1	1	1	1	1	1	1	1	1	1	1	1	1	1	3	4	1	3	3	3	3	3	3	3	3	3	3		1		2
203	264	0	0	20	1	0		#NULL!	#NULL!		2	1	2	2	1	1	1	1	1	1	1	1	2	#NULL!	1	1	1	4	4	1	#NULL!	3	3	3	3	3	#NULL!	#NULL!	#NULL!	#NULL!		#NULL!		#NULL!
204	266	0	0	#NULL!	0	#NULL!	lehnt Urodynamik ab -> pad. Test	#NULL!	#NULL!		#NULL!	#NULL!	#NULL!	#NULL!	#NULL!	#NULL!	#NULL!	#NULL!	#NULL!	#NULL!	#NULL!	#NULL!	#NULL!	#NULL!	#NULL!	#NULL!	#NULL!	#NULL!	#NULL!	#NULL!	#NULL!	#NULL!	#NULL!	#NULL!	#NULL!	#NULL!	#NULL!	#NULL!	#NULL!	#NULL!		#NULL!		#NULL!
206	267	0	0	0	0	1	subj. Kontinent; obj. Leichter Harnverlust	1	1		3	2	1	1	1	1	1	1	0	0	1	2	1	1	2	1	2	1	4	1	0	0	0	0	1	3	3	0	0	0		1		1
207	268	0	1	0	1	1	persist Stressinkontinenz; subj. Wesentliche Besserung	2	1		2	2	2	1	2	1	1	1	0	0	0	2	2	2	2	1	4	3	4	4	1	3	3	1	1	3	3	2	3	3		2		1
208	269	0	0	0	1	0		4	#NULL!		#NULL!	#NULL!	#NULL!	#NULL!	#NULL!	#NULL!	#NULL!	#NULL!	#NULL!	#NULL!	#NULL!	#NULL!	#NULL!	#NULL!	#NULL!	#NULL!	#NULL!	#NULL!	#NULL!	#NULL!	#NULL!	#NULL!	#NULL!	#NULL!	#NULL!	#NULL!	#NULL!	#NULL!	#NULL!	#NULL!		4		#NULL!
397	271	0	0	0	1	0		2	1		3	2	2	2	1	1	2	1	2	2	1	2	1	1	2	1	2	2	3	2	0	0	3	0	0	3	0	3	3	3		2		1
210	273	0	#NULL!	#NULL!	0	#NULL!		2	2		2	2	2	2	1	1	1	1	1	1	1	1	1	2	1	1	2	4	4	1	3	3	3	0	0	3	3	3	3	3		2		2
212	274	0	0	0	1	0		1	1		2	1	1	1	1	1	1	1	1	1	1	1	1	1	2	1	1	4	4	4	0	0	3	3	3	3	3	3	3	#NULL!		1		1
364	276	0	0	0	1	0		3	3		2	4	2	2	1	1	1	1	1	0	1	1	1	1	2	1	1	2	1	1	2	1	1	3	3	3	3	2	3	3		3		3
263	277	0	0	0	1	0		#NULL!	#NULL!		#NULL!	#NULL!	#NULL!	#NULL!	#NULL!	#NULL!	#NULL!	#NULL!	#NULL!	#NULL!	#NULL!	#NULL!	#NULL!	#NULL!	#NULL!	#NULL!	#NULL!	#NULL!	#NULL!	#NULL!	#NULL!	#NULL!	#NULL!	#NULL!	#NULL!	#NULL!	#NULL!	#NULL!	#NULL!	#NULL!		#NULL!		#NULL!
298	279	0	0	0	1	0		2	1		1	2	2	2	1	2	1	1	1	1	1	1	2	2	1	1	3	1	4	1	0	3	0	0	0	3	3	3	3	3		2		1
276	280	0	0	0	1	0		1	2		2	3	2	2	2	2	1	1	0	0	0	2	2	2	1	1	2	3	4	2	1	0	#NULL!	#NULL!	1	#NULL!	#NULL!	#NULL!	#NULL!	#NULL!		1		2
226	281	0	0	0	1	0		3	2		2	2	2	2	1	2	1	1	1	2	1	1	2	1	1	1	2	1	2	1	2	3	0	2	3	3	3	3	1	3		3		2
327	282	0	0	10	1	0	absolut trocken Harndarang gesenkt	1	1		2	4	4	4	4	4	4	3	4	4	4	4	3	4	2	2	1	2	4	4	1	1	0	3	3	3	3	0	3	3		1		1
264	283	0	1	30	1	0		#NULL!	#NULL!		#NULL!	#NULL!	#NULL!	#NULL!	#NULL!	#NULL!	#NULL!	#NULL!	#NULL!	#NULL!	#NULL!	#NULL!	#NULL!	#NULL!	#NULL!	#NULL!	#NULL!	#NULL!	#NULL!	#NULL!	#NULL!	#NULL!	#NULL!	#NULL!	#NULL!	#NULL!	#NULL!	#NULL!	#NULL!	#NULL!		#NULL!		#NULL!
265	284	0	1	20	0	#NULL!	kein Urodynamik wegen HWI	#NULL!	#NULL!		#NULL!	#NULL!	#NULL!	#NULL!	#NULL!	#NULL!	#NULL!	#NULL!	#NULL!	#NULL!	#NULL!	#NULL!	#NULL!	#NULL!	#NULL!	#NULL!	#NULL!	#NULL!	#NULL!	#NULL!	#NULL!	#NULL!	#NULL!	#NULL!	#NULL!	#NULL!	#NULL!	#NULL!	#NULL!	#NULL!		#NULL!		#NULL!
344	285	0	3	0	1	1		4	4		3	4	2	3	2	1	1	1	1	2	1	2	2	1	4	2	4	3	4	3	2	2	1	2	2	3	1	3	3	3		4		4
473	286	0	1	0	0	1		#NULL!	#NULL!		#NULL!	#NULL!	#NULL!	#NULL!	#NULL!	#NULL!	#NULL!	#NULL!	#NULL!	#NULL!	#NULL!	#NULL!	#NULL!	#NULL!	#NULL!	#NULL!	#NULL!	#NULL!	#NULL!	#NULL!	#NULL!	#NULL!	#NULL!	#NULL!	#NULL!	#NULL!	#NULL!	#NULL!	#NULL!	#NULL!		#NULL!		#NULL!
218	287	0	1	12	1	1		1	1		2	1	1	1	1	1	1	1	1	0	1	1	1	1	1	1	2	4	4	1	1	1	3	1	3	3	3	1	3	3		1		1
219	288	0	0	75	1	0		1	1		1	1	1	1	1	1	1	1	1	1	1	1	1	1	1	1	1	4	1	1	3	0	3	3	3	3	3	3	3	3		1		1
220	289	0	0	100	1	0		1	1		2	2	2	#NULL!	2	1	1	1	2	1	1	1	2	2	1	2	2	1	1	1	1	3	3	3	3	3	3	3	3	3		1		1
221	290	0	1	20	1	1		1	2		3	2	2	2	2	2	2	1	2	2	2	1	2	2	2	1	2	4	4	2	1	0	1	1	1	0	0	0	0	3		1		2
222	291	0	0	5	1	1		1	1		2	1	1	1	1	1	1	1	1	1	1	1	1	1	1	1	4	1	#NULL!	1	3	3	3	3	3	3	3	3	3	#NULL!		1		1
223	292	0	2	5	1	1		3	3		3	3	3	3	3	4	2	1	3	4	2	4	3	2	3	2	4	3	4	1	2	2	1	0	2	3	0	0	3	3		3		3
224	294	0	0	0	1	1		1	1		2	1	1	1	2	2	1	1	1	0	1	1	1	1	1	1	1	1	3	1	1	3	0	3	3	3	3	3	3	3		1		1
225	295	0	4	0	1	1		4	3		2	4	1	4	4	4	1	1	4	4	1	2	1	1	2	1	4	1	4	4	2	1	0	2	2	3	0	0	0	3		4		3
227	297	0	0	35	1	0		#NULL!	#NULL!		#NULL!	#NULL!	#NULL!	#NULL!	#NULL!	#NULL!	#NULL!	#NULL!	#NULL!	#NULL!	#NULL!	#NULL!	#NULL!	#NULL!	#NULL!	#NULL!	#NULL!	#NULL!	#NULL!	#NULL!	#NULL!	#NULL!	#NULL!	#NULL!	#NULL!	#NULL!	#NULL!	#NULL!	#NULL!	#NULL!		#NULL!		#NULL!
229	299	0	2	0	1	1		#NULL!	#NULL!		#NULL!	#NULL!	#NULL!	#NULL!	#NULL!	#NULL!	#NULL!	#NULL!	#NULL!	#NULL!	#NULL!	#NULL!	#NULL!	#NULL!	#NULL!	#NULL!	#NULL!	#NULL!	#NULL!	#NULL!	#NULL!	#NULL!	#NULL!	#NULL!	#NULL!	#NULL!	#NULL!	#NULL!	#NULL!	#NULL!		#NULL!		#NULL!
234	301	0	0	0	1	0		1	1		2	1	1	1	1	1	1	1	1	1	1	1	1	1	1	1	1	1	1	1	3	3	3	3	3	3	3	3	3	3		1		1
235	302	0	0	0	1	0		#NULL!	#NULL!		2	1	1	1	1	1	1	1	1	1	1	1	1	1	1	1	1	4	1	1	0	0	3	3	3	3	3	3	0	#NULL!		#NULL!		#NULL!
306	303	0	0	#NULL!	1	0		1	1		4	1	1	1	1	1	1	1	0	1	1	1	1	1	1	1	1	3	1	1	3	0	3	3	3	3	3	3	3	3		1		1
238	306	0	0	10	1	0		#NULL!	#NULL!		#NULL!	#NULL!	#NULL!	#NULL!	#NULL!	#NULL!	#NULL!	#NULL!	#NULL!	#NULL!	#NULL!	#NULL!	#NULL!	#NULL!	#NULL!	#NULL!	#NULL!	#NULL!	#NULL!	#NULL!	#NULL!	#NULL!	#NULL!	#NULL!	#NULL!	#NULL!	#NULL!	#NULL!	#NULL!	#NULL!		#NULL!		#NULL!
239	307	0	0	10	1	0		#NULL!	#NULL!		#NULL!	#NULL!	#NULL!	#NULL!	#NULL!	#NULL!	#NULL!	#NULL!	#NULL!	#NULL!	#NULL!	#NULL!	#NULL!	#NULL!	#NULL!	#NULL!	#NULL!	#NULL!	#NULL!	#NULL!	#NULL!	#NULL!	#NULL!	#NULL!	#NULL!	#NULL!	#NULL!	#NULL!	#NULL!	#NULL!		#NULL!		#NULL!
240	308	0	0	0	1	0		#NULL!	#NULL!		#NULL!	#NULL!	#NULL!	#NULL!	#NULL!	#NULL!	#NULL!	#NULL!	#NULL!	#NULL!	#NULL!	#NULL!	#NULL!	#NULL!	#NULL!	#NULL!	#NULL!	#NULL!	#NULL!	#NULL!	#NULL!	#NULL!	#NULL!	#NULL!	#NULL!	#NULL!	#NULL!	#NULL!	#NULL!	#NULL!		#NULL!		#NULL!
241	309	0	0	0	1	0		#NULL!	#NULL!		#NULL!	#NULL!	#NULL!	#NULL!	#NULL!	#NULL!	#NULL!	#NULL!	#NULL!	#NULL!	#NULL!	#NULL!	#NULL!	#NULL!	#NULL!	#NULL!	#NULL!	#NULL!	#NULL!	#NULL!	#NULL!	#NULL!	#NULL!	#NULL!	#NULL!	#NULL!	#NULL!	#NULL!	#NULL!	#NULL!		#NULL!		#NULL!
345	310	0	0	#NULL!	1	0		#NULL!	#NULL!		#NULL!	#NULL!	#NULL!	#NULL!	#NULL!	#NULL!	#NULL!	#NULL!	#NULL!	#NULL!	#NULL!	#NULL!	#NULL!	#NULL!	#NULL!	#NULL!	#NULL!	#NULL!	#NULL!	#NULL!	#NULL!	#NULL!	#NULL!	#NULL!	#NULL!	#NULL!	#NULL!	#NULL!	#NULL!	#NULL!		#NULL!		#NULL!
244	311	0	1	0	1	1		#NULL!	#NULL!		3	4	1	1	1	1	1	1	0	#NULL!	0	1	1	1	1	1	2	1	1	1	#NULL!	0	0	0	1	0	#NULL!	0	0	0		#NULL!		#NULL!
305	312	0	9	0	0	0		#NULL!	#NULL!		#NULL!	#NULL!	#NULL!	#NULL!	#NULL!	#NULL!	#NULL!	#NULL!	#NULL!	#NULL!	#NULL!	#NULL!	#NULL!	#NULL!	#NULL!	#NULL!	#NULL!	#NULL!	#NULL!	#NULL!	#NULL!	#NULL!	#NULL!	#NULL!	#NULL!	#NULL!	#NULL!	#NULL!	#NULL!	#NULL!		#NULL!		#NULL!
331	313	0	0	0	1	0		#NULL!	#NULL!		#NULL!	#NULL!	#NULL!	#NULL!	#NULL!	#NULL!	#NULL!	#NULL!	#NULL!	#NULL!	#NULL!	#NULL!	#NULL!	#NULL!	#NULL!	#NULL!	#NULL!	#NULL!	#NULL!	#NULL!	#NULL!	#NULL!	#NULL!	#NULL!	#NULL!	#NULL!	#NULL!	#NULL!	#NULL!	#NULL!		#NULL!		#NULL!
245	316	0	0	0	1	0		1	1		1	1	1	1	1	1	1	1	0	0	0	1	1	1	1	1	2	4	#NULL!	1	3	3	3	3	3	3	3	3	0	3		1		1
246	317	0	#NULL!	40	0	#NULL!	bereits präoperativ bekannte	4	7		4	4	4	4	4	4	3	3	3	3	1	4	4	3	4	3	4	4	3	4	2	2	2	2	2	2	1	3	1	3		4		7
248	318	0	0	#NULL!	0	#NULL!	telefonische Befragung; ist auf Grund massiver psychischer Probleme nicht in der Lage die Kontrolltermine einzuhalten	1	1		#NULL!	1	1	1	1	1	1	1	0	0	1	1	1	1	1	1	1	4	1	1	3	3	3	3	3	3	3	3	3	3		1		1
301	319	0	0	25	1	0		1	1		2	1	1	1	1	1	1	1	1	1	1	1	1	1	2	2	1	3	4	4	1	0	0	3	3	3	3	3	3	3		1		1
302	321	0	0	30	1	0		#NULL!	#NULL!		#NULL!	#NULL!	#NULL!	#NULL!	#NULL!	#NULL!	#NULL!	#NULL!	#NULL!	#NULL!	#NULL!	#NULL!	#NULL!	#NULL!	#NULL!	#NULL!	#NULL!	#NULL!	#NULL!	#NULL!	#NULL!	#NULL!	#NULL!	#NULL!	#NULL!	#NULL!	#NULL!	#NULL!	#NULL!	#NULL!		#NULL!		#NULL!
286	322	0	0	100	1	0		#NULL!	#NULL!		#NULL!	#NULL!	#NULL!	#NULL!	#NULL!	#NULL!	#NULL!	#NULL!	#NULL!	#NULL!	#NULL!	#NULL!	#NULL!	#NULL!	#NULL!	#NULL!	#NULL!	#NULL!	#NULL!	#NULL!	#NULL!	#NULL!	#NULL!	#NULL!	#NULL!	#NULL!	#NULL!	#NULL!	#NULL!	#NULL!		#NULL!		#NULL!
285	326	0	3	0	1	0		3	2		4	3	2	4	3	3	3	3	4	4	1	4	4	4	4	3	4	3	4	4	2	2	1	0	3	3	3	3	3	3		3		2
303	328	0	0	80	1	0		1	1		2	1	1	#NULL!	1	#NULL!	#NULL!	#NULL!	1	1	1	1	1	1	1	1	1	1	1	1	3	0	3	3	3	3	3	3	3	3		1		1
288	329	0	0	60	1	0		2	2		2	1	1	1	1	1	1	1	2	0	1	1	1	1	1	1	1	3	1	1	1	1	0	3	3	3	3	0	3	3		2		2
289	330	0	0	40	1	0		1	1		2	1	1	1	1	1	1	1	2	2	1	1	1	1	1	1	1	4	4	1	3	3	3	3	3	3	3	3	3	3		1		1
319	331	0	0	110	1	0		1	2		2	1	1	1	1	1	1	1	1	1	1	1	1	1	1	1	2	2	#NULL!	1	3	3	3	3	3	3	3	3	3	3		1		2
290	332	0	0	110	1	0		#NULL!	#NULL!		#NULL!	#NULL!	#NULL!	#NULL!	#NULL!	#NULL!	#NULL!	#NULL!	#NULL!	#NULL!	#NULL!	#NULL!	#NULL!	#NULL!	#NULL!	#NULL!	#NULL!	#NULL!	#NULL!	#NULL!	#NULL!	#NULL!	#NULL!	#NULL!	#NULL!	#NULL!	#NULL!	#NULL!	#NULL!	#NULL!		#NULL!		#NULL!
277	333	0	3	50	1	1		2	1		2	2	1	1	2	1	1	1	1	2	1	2	2	2	2	1	4	1	#NULL!	1	1	1	3	2	0	3	3	3	3	3		2		1
304	334	0	3	#NULL!	0	#NULL!	lehnt eine neuerliche Untersuchung ab; geringer Harnverlust beim Husten wie bereits prä.op. Noch bestehende Dranginkontinenz	2	2		2	1	1	1	2	1	1	1	0	0	1	1	1	1	1	1	4	3	4	1	3	0	1	#NULL!	0	3	3	3	3	3		2		2
278	335	0	0	70	1	0		1	1		2	1	1	#NULL!	1	1	1	1	1	1	1	1	1	1	2	1	2	4	#NULL!	1	1	0	0	0	0	3	3	3	3	3		1		1
279	336	0	0	0	1	1		1	1		2	1	1	1	1	1	1	1	0	0	1	1	1	1	1	1	2	#NULL!	#NULL!	2	0	3	3	0	3	3	3	3	3	3		1		1
280	337	0	0	106	1	0		1	1		1	1	1	1	1	1	1	1	0	0	0	1	1	1	1	1	1	1	#NULL!	#NULL!	3	3	3	3	3	3	3	3	3	3		1		1
281	338	0	0	120	1	1		1	1		2	1	1	1	1	1	1	1	1	1	1	1	1	1	2	1	2	2	1	1	3	0	3	3	3	3	3	3	3	3		1		1
326	339	0	0	10	1	0		1	1		2	2	1	2	2	2	1	1	1	1	1	1	2	1	2	1	4	2	4	1	1	0	0	2	3	3	3	0	3	3		1		1
321	340	0	0	7	1	0		#NULL!	#NULL!		#NULL!	#NULL!	#NULL!	#NULL!	#NULL!	#NULL!	#NULL!	#NULL!	#NULL!	#NULL!	#NULL!	#NULL!	#NULL!	#NULL!	#NULL!	#NULL!	#NULL!	#NULL!	#NULL!	#NULL!	#NULL!	#NULL!	#NULL!	#NULL!	#NULL!	#NULL!	#NULL!	#NULL!	#NULL!	#NULL!		#NULL!		#NULL!
338	341	0	0	20	0	0		#NULL!	#NULL!		#NULL!	#NULL!	#NULL!	#NULL!	#NULL!	#NULL!	#NULL!	#NULL!	#NULL!	#NULL!	#NULL!	#NULL!	#NULL!	#NULL!	#NULL!	#NULL!	#NULL!	#NULL!	#NULL!	#NULL!	#NULL!	#NULL!	#NULL!	#NULL!	#NULL!	#NULL!	#NULL!	#NULL!	#NULL!	#NULL!		#NULL!		#NULL!
249	342	0	1	0	1	0		#NULL!	#NULL!		#NULL!	#NULL!	#NULL!	#NULL!	#NULL!	#NULL!	#NULL!	#NULL!	#NULL!	#NULL!	#NULL!	#NULL!	#NULL!	#NULL!	#NULL!	#NULL!	#NULL!	#NULL!	#NULL!	#NULL!	#NULL!	#NULL!	#NULL!	#NULL!	#NULL!	#NULL!	#NULL!	#NULL!	#NULL!	#NULL!		#NULL!		#NULL!
250	343	0	0	5	1	0	ziehen am Oberschenkel außen, schon besser	1	1		2	1	1	1	1	1	1	1	0	0	1	1	1	2	1	1	1	3	4	4	0	3	3	3	3	3	3	3	3	3		1		1
485	344	0	0	0	1	1		2	2		3	1	1	1	1	1	1	1	4	4	0	1	1	1	1	1	1	4	4	4	1	3	0	3	3	3	3	3	3	0		2		2
486	345	0	0	0	1	0		2	2		2	3	2	2	3	1	2	1	2	2	2	2	2	2	2	#NULL!	1	2	4	2	1	0	1	3	3	3	0	0	0	0		2		2
446	346	0	0	0	1	0		#NULL!	#NULL!		#NULL!	#NULL!	#NULL!	#NULL!	#NULL!	#NULL!	#NULL!	#NULL!	#NULL!	#NULL!	#NULL!	#NULL!	#NULL!	#NULL!	#NULL!	#NULL!	#NULL!	#NULL!	#NULL!	#NULL!	#NULL!	#NULL!	#NULL!	#NULL!	#NULL!	#NULL!	#NULL!	#NULL!	#NULL!	#NULL!		#NULL!		#NULL!
251	348	0	1	0	1	0		1	2		3	1	1	1	1	1	1	1	1	1	1	1	1	1	2	1	4	4	4	2	1	0	3	0	0	3	3	3	3	3		1		2
252	349	0	0	0	1	0	UVDRmax und fUL aus technischen Gründen nicht möglich (Probleme mit Katheter)	2	1		1	2	2	1	2	1	1	1	1	1	1	1	1	1	2	1	1	2	4	1	1	0	0	0	0	3	0	3	3	3		2		1
253	350	0	1	0	1	0		1	1		2	1	1	1	1	1	1	1	1	1	1	1	1	1	1	1	2	1	4	4	1	1	3	3	3	3	3	3	3	3		1		1
340	351	0	0	5	1	0		1	1		2	1	1	1	1	1	1	1	0	0	1	1	1	1	1	1	1	1	4	1	1	0	3	3	3	3	3	2	1	3		1		1
402	352	0	0	0	1	0		#NULL!	#NULL!		#NULL!	#NULL!	#NULL!	#NULL!	#NULL!	#NULL!	#NULL!	#NULL!	#NULL!	#NULL!	#NULL!	#NULL!	#NULL!	#NULL!	#NULL!	#NULL!	#NULL!	#NULL!	#NULL!	#NULL!	#NULL!	#NULL!	#NULL!	#NULL!	#NULL!	#NULL!	#NULL!	#NULL!	#NULL!	#NULL!		#NULL!		#NULL!
403	353	0	0	0	0	0		1	1		2	4	1	1	1	1	1	1	0	0	1	1	1	1	1	1	1	1	1	1	#NULL!	0	3	3	3	3	3	3	3	3		1		1
357	354	0	0	0	1	0		1	1		2	1	1	1	1	1	1	1	1	1	1	1	1	1	2	1	1	1	1	1	#NULL!	#NULL!	#NULL!	#NULL!	#NULL!	#NULL!	#NULL!	#NULL!	#NULL!	#NULL!		1		1
275	355	0	0	0	1	0		2	1		2	4	1	2	1	2	1	1	#NULL!	#NULL!	1	1	1	#NULL!	2	2	1	4	3	#NULL!	1	1	#NULL!	#NULL!	3	3	#NULL!	#NULL!	3	#NULL!		2		1
254	356	0	0	50	1	0	Mesherosion --> ambulantes Frisieren --> lok. HRT ^ --> Ko h.o in ca. 6 - 8 Wochen	2	2		3	4	3	3	3	2	2	2	4	4	3	3	3	2	2	2	1	3	4	4	1	1	0	0	1	3	3	3	1	3		2		2
255	357	0	0	5	1	0		1	1		1	1	1	1	1	1	1	1	1	1	1	1	1	1	1	1	2	1	4	2	1	3	3	3	0	3	0	3	3	3		1		1
256	358	0	0	0	1	0		#NULL!	#NULL!		#NULL!	#NULL!	#NULL!	#NULL!	#NULL!	#NULL!	#NULL!	#NULL!	#NULL!	#NULL!	#NULL!	#NULL!	#NULL!	#NULL!	#NULL!	#NULL!	#NULL!	#NULL!	#NULL!	#NULL!	#NULL!	#NULL!	#NULL!	#NULL!	#NULL!	#NULL!	#NULL!	#NULL!	#NULL!	#NULL!		#NULL!		#NULL!
257	359	0	0	5	1	0		1	1		3	1	1	1	1	1	1	1	1	1	1	1	1	1	1	1	1	2	#NULL!	4	1	3	3	3	0	3	3	3	3	3		1		1
358	360	0	0	60	1	0		1	1		2	1	1	1	1	1	1	1	1	1	1	1	1	1	1	1	1	2	1	1	1	3	3	3	3	3	3	3	3	3		1		1
399	361	0	0	0	1	0		#NULL!	#NULL!		#NULL!	#NULL!	#NULL!	#NULL!	#NULL!	#NULL!	#NULL!	#NULL!	#NULL!	#NULL!	#NULL!	#NULL!	#NULL!	#NULL!	#NULL!	#NULL!	#NULL!	#NULL!	#NULL!	#NULL!	#NULL!	#NULL!	#NULL!	#NULL!	#NULL!	#NULL!	#NULL!	#NULL!	#NULL!	#NULL!		#NULL!		#NULL!
258	362	0	1	0	1	0		2	1		2	2	1	2	2	1	1	1	1	1	1	1	1	2	2	1	4	4	4	1	0	0	3	3	3	3	3	0	0	3		2		1
472	363	0	0	0	1	0		1	1		#NULL!	1	#NULL!	#NULL!	#NULL!	#NULL!	#NULL!	#NULL!	#NULL!	#NULL!	#NULL!	#NULL!	#NULL!	#NULL!	#NULL!	#NULL!	1	#NULL!	#NULL!	#NULL!	#NULL!	#NULL!	#NULL!	#NULL!	#NULL!	#NULL!	#NULL!	#NULL!	#NULL!	#NULL!		1		1
260	366	0	0	0	0	0	Urodynamik nicht gewünscht, Schmerzen beim Radfahren Zeitweise beim GV, Schmerz vaginal auf Druck rechts und links Vaginalwand, vor d. Ramus ink. Des Orpuln	1	1		1	1	1	1	1	1	1	1	1	1	1	1	1	1	1	1	1	1	#NULL!	1	3	3	3	3	3	3	3	3	3	3		1		1
261	368	0	0	0	1	0		2	1		1	2	2	2	1	1	1	1	1	1	1	1	1	2	1	1	1	2	1	1	3	3	3	3	0	3	3	3	3	3		2		1
262	369	0	0	0	1	0		1	1		1	1	1	1	1	1	1	1	1	1	1	1	1	1	1	1	1	4	1	1	3	3	3	3	3	3	3	3	3	3		1		1
273	370	0	0	0	1	0		1	1		1	1	1	1	2	1	1	1	#NULL!	#NULL!	#NULL!	1	1	1	1	1	2	2	4	1	1	0	1	1	1	3	#NULL!	3	3	3		1		1
274	371	0	1	0	1	0		1	1		2	2	1	2	2	1	1	1	0	0	0	1	1	2	1	1	4	3	4	1	0	1	1	1	2	3	0	3	3	3		1		1
362	372	0	0	0	1	1		#NULL!	#NULL!		#NULL!	#NULL!	#NULL!	#NULL!	#NULL!	#NULL!	#NULL!	#NULL!	#NULL!	#NULL!	#NULL!	#NULL!	#NULL!	#NULL!	#NULL!	#NULL!	#NULL!	#NULL!	#NULL!	#NULL!	#NULL!	#NULL!	#NULL!	#NULL!	#NULL!	#NULL!	#NULL!	#NULL!	#NULL!	#NULL!		#NULL!		#NULL!
296	374	0	0	150	1	0		#NULL!	#NULL!		1	1	1	#NULL!	1	1	1	1	1	1	1	1	1	#NULL!	1	1	1	1	4	#NULL!	1	0	0	0	3	#NULL!	3	3	3	3		#NULL!		#NULL!
284	375	0	2	20	1	0		2	2		2	2	2	2	1	1	1	1	1	1	1	1	2	1	1	1	3	2	1	2	1	3	1	0	0	3	3	3	3	3		2		2
295	376	0	0	0	1	0		1	2		2	1	1	1	1	1	1	1	1	1	1	1	1	1	1	1	1	4	4	1	3	3	3	3	3	3	3	3	3	3		1		2
361	377	0	#NULL!	#NULL!	0	0		1	1		1	2	1	1	1	1	1	1	#NULL!	#NULL!	#NULL!	#NULL!	#NULL!	#NULL!	#NULL!	#NULL!	#NULL!	#NULL!	#NULL!	#NULL!	0	0	0	0	0	#NULL!	0	#NULL!	#NULL!	#NULL!		1		1
398	379	0	0	0	1	0		#NULL!	#NULL!		1	1	1	1	1	1	1	1	0	0	0	1	1	1	1	1	1	1	#NULL!	#NULL!	3	3	3	3	3	#NULL!	#NULL!	3	3	3		#NULL!		#NULL!
360	380	0	0	10	0	1		1	1		1	1	1	1	2	2	1	1	1	1	1	1	1	1	1	1	2	2	1	1	1	1	3	3	1	3	3	3	3	3		1		1
266	382	0	0	0	1	0	Patient sehr glücklich über OP	#NULL!	#NULL!		#NULL!	#NULL!	#NULL!	#NULL!	#NULL!	#NULL!	#NULL!	#NULL!	#NULL!	#NULL!	#NULL!	#NULL!	#NULL!	#NULL!	#NULL!	#NULL!	#NULL!	#NULL!	#NULL!	#NULL!	#NULL!	#NULL!	#NULL!	#NULL!	#NULL!	#NULL!	#NULL!	#NULL!	#NULL!	#NULL!		#NULL!		#NULL!
267	383	0	0	90	1	0		#NULL!	#NULL!		#NULL!	#NULL!	#NULL!	#NULL!	#NULL!	#NULL!	#NULL!	#NULL!	#NULL!	#NULL!	#NULL!	#NULL!	#NULL!	#NULL!	#NULL!	#NULL!	#NULL!	#NULL!	#NULL!	#NULL!	#NULL!	#NULL!	#NULL!	#NULL!	#NULL!	#NULL!	#NULL!	#NULL!	#NULL!	#NULL!		#NULL!		#NULL!
268	385	0	#NULL!	200	1	0	RH -> Myockeline 10mg 2x1	#NULL!	#NULL!		#NULL!	#NULL!	#NULL!	#NULL!	#NULL!	#NULL!	#NULL!	#NULL!	#NULL!	#NULL!	#NULL!	#NULL!	#NULL!	#NULL!	#NULL!	#NULL!	#NULL!	#NULL!	#NULL!	#NULL!	#NULL!	#NULL!	#NULL!	#NULL!	#NULL!	#NULL!	#NULL!	#NULL!	#NULL!	#NULL!		#NULL!		#NULL!
269	386	0	#NULL!	0	1	1		#NULL!	#NULL!		#NULL!	#NULL!	#NULL!	#NULL!	#NULL!	#NULL!	#NULL!	#NULL!	#NULL!	#NULL!	#NULL!	#NULL!	#NULL!	#NULL!	#NULL!	#NULL!	#NULL!	#NULL!	#NULL!	#NULL!	#NULL!	#NULL!	#NULL!	#NULL!	#NULL!	#NULL!	#NULL!	#NULL!	#NULL!	#NULL!		#NULL!		#NULL!
270	387	0	1	10	1	0	Pat. Total zufrieden, kann wieder jeden Sport machen, hüpfen etc.	#NULL!	#NULL!		#NULL!	#NULL!	#NULL!	#NULL!	#NULL!	#NULL!	#NULL!	#NULL!	#NULL!	#NULL!	#NULL!	#NULL!	#NULL!	#NULL!	#NULL!	#NULL!	#NULL!	#NULL!	#NULL!	#NULL!	#NULL!	#NULL!	#NULL!	#NULL!	#NULL!	#NULL!	#NULL!	#NULL!	#NULL!	#NULL!		#NULL!		#NULL!
271	388	0	1	0	1	0	Vorlagen aus Sicherheitsgründen	#NULL!	#NULL!		#NULL!	#NULL!	#NULL!	#NULL!	#NULL!	#NULL!	#NULL!	#NULL!	#NULL!	#NULL!	#NULL!	#NULL!	#NULL!	#NULL!	#NULL!	#NULL!	#NULL!	#NULL!	#NULL!	#NULL!	#NULL!	#NULL!	#NULL!	#NULL!	#NULL!	#NULL!	#NULL!	#NULL!	#NULL!	#NULL!		#NULL!		#NULL!
272	389	1	0	80	1	#NULL!		#NULL!	#NULL!		#NULL!	#NULL!	#NULL!	#NULL!	#NULL!	#NULL!	#NULL!	#NULL!	#NULL!	#NULL!	#NULL!	#NULL!	#NULL!	#NULL!	#NULL!	#NULL!	#NULL!	#NULL!	#NULL!	#NULL!	#NULL!	#NULL!	#NULL!	#NULL!	#NULL!	#NULL!	#NULL!	#NULL!	#NULL!	#NULL!		#NULL!		#NULL!
282	392	0	1	40	0	0		2	1		2	2	1	2	1	1	1	1	1	2	1	1	1	1	2	1	2	3	4	3	0	0	#NULL!	0	0	3	3	3	3	3		2		1
283	393	0	0	140	1	0		1	1		2	1	1	1	1	1	1	1	0	0	0	1	1	1	1	1	2	1	4	1	3	0	3	3	3	3	3	3	3	#NULL!		1		1
322	396	0	1	0	1	0		#NULL!	#NULL!		#NULL!	#NULL!	#NULL!	#NULL!	#NULL!	#NULL!	#NULL!	#NULL!	#NULL!	#NULL!	#NULL!	#NULL!	#NULL!	#NULL!	#NULL!	#NULL!	#NULL!	#NULL!	#NULL!	#NULL!	#NULL!	#NULL!	#NULL!	#NULL!	#NULL!	#NULL!	#NULL!	#NULL!	#NULL!	#NULL!		#NULL!		#NULL!
336	399	0	0	0	1	0		#NULL!	#NULL!		#NULL!	#NULL!	#NULL!	#NULL!	#NULL!	#NULL!	#NULL!	#NULL!	#NULL!	#NULL!	#NULL!	#NULL!	#NULL!	#NULL!	#NULL!	#NULL!	#NULL!	#NULL!	#NULL!	#NULL!	#NULL!	#NULL!	#NULL!	#NULL!	#NULL!	#NULL!	#NULL!	#NULL!	#NULL!	#NULL!		#NULL!		#NULL!
329	400	0	0	0	1	0		1	1		2	1	1	1	1	1	1	1	1	1	1	1	1	1	1	1	1	2	4	1	1	0	3	3	3	3	3	3	3	3		1		1
337	401	0	1	0	1	0		1	1		2	1	1	1	1	1	1	1	0	0	0	1	1	1	1	1	4	2	2	1	1	0	3	3	3	3	3	3	3	3		1		1
334	402	0	0	5	1	0		#NULL!	#NULL!		#NULL!	#NULL!	#NULL!	#NULL!	#NULL!	#NULL!	#NULL!	#NULL!	#NULL!	#NULL!	#NULL!	#NULL!	#NULL!	#NULL!	#NULL!	#NULL!	#NULL!	#NULL!	#NULL!	#NULL!	#NULL!	#NULL!	#NULL!	#NULL!	#NULL!	#NULL!	#NULL!	#NULL!	#NULL!	#NULL!		#NULL!		#NULL!
333	403	0	0	0	1	0		#NULL!	#NULL!		#NULL!	#NULL!	#NULL!	#NULL!	#NULL!	#NULL!	#NULL!	#NULL!	#NULL!	#NULL!	#NULL!	#NULL!	#NULL!	#NULL!	#NULL!	#NULL!	#NULL!	#NULL!	#NULL!	#NULL!	#NULL!	#NULL!	#NULL!	#NULL!	#NULL!	#NULL!	#NULL!	#NULL!	#NULL!	#NULL!		#NULL!		#NULL!
332	404	0	0	0	0	0		#NULL!	#NULL!		#NULL!	#NULL!	#NULL!	#NULL!	#NULL!	#NULL!	#NULL!	#NULL!	#NULL!	#NULL!	#NULL!	#NULL!	#NULL!	#NULL!	#NULL!	#NULL!	#NULL!	#NULL!	#NULL!	#NULL!	#NULL!	#NULL!	#NULL!	#NULL!	#NULL!	#NULL!	#NULL!	#NULL!	#NULL!	#NULL!		#NULL!		#NULL!
328	406	0	#NULL!	#NULL!	0	#NULL!		3	1		3	2	2	3	1	1	1	1	0	0	0	2	2	2	1	1	#NULL!	2	#NULL!	4	3	3	0	3	3	3	3	3	1	3		3		1
308	407	0	0	20	0	#NULL!		1	1		1	1	1	1	1	1	1	1	1	1	1	1	1	1	1	1	1	1	#NULL!	1	3	3	3	3	3	3	3	3	3	3		1		1
307	408	0	0	0	0	#NULL!	Pat sehr zufrieden	1	1		2	2	2	1	1	1	1	1	1	1	1	1	2	1	1	1	2	1	1	2	3	3	3	3	3	3	3	3	3	3		1		1
309	409	0	0	#NULL!	0	0		1	1		1	1	1	1	1	1	1	1	1	1	1	1	1	1	1	1	1	1	1	1	1	0	3	3	3	3	3	3	3	3		1		1
310	410	0	0	0	0	0		1	1		3	2	1	1	1	1	1	1	1	1	1	1	1	1	2	1	1	2	4	2	3	0	1	0	3	3	3	3	3	3		1		1
320	412	0	0	0	1	0		#NULL!	#NULL!		#NULL!	#NULL!	#NULL!	#NULL!	#NULL!	#NULL!	#NULL!	#NULL!	#NULL!	#NULL!	#NULL!	#NULL!	#NULL!	#NULL!	#NULL!	#NULL!	#NULL!	#NULL!	#NULL!	#NULL!	#NULL!	#NULL!	#NULL!	#NULL!	#NULL!	#NULL!	#NULL!	#NULL!	#NULL!	#NULL!		#NULL!		#NULL!
291	413	0	0	5	1	0		#NULL!	#NULL!		#NULL!	#NULL!	#NULL!	#NULL!	#NULL!	#NULL!	#NULL!	#NULL!	#NULL!	#NULL!	#NULL!	#NULL!	#NULL!	#NULL!	#NULL!	#NULL!	#NULL!	#NULL!	#NULL!	#NULL!	#NULL!	#NULL!	#NULL!	#NULL!	#NULL!	#NULL!	#NULL!	#NULL!	#NULL!	#NULL!		#NULL!		#NULL!
297	415	0	0	150	1	0		1	1		1	1	1	1	1	1	1	1	0	0	1	1	1	1	1	1	4	3	4	4	3	3	3	3	3	3	3	0	3	0		1		1
300	417	0	0	0	1	0		1	1		3	1	1	1	1	1	1	1	1	2	1	1	1	1	2	1	1	3	4	1	1	3	3	3	3	3	3	0	3	3		1		1
330	418	0	0	0	1	0		#NULL!	#NULL!		#NULL!	#NULL!	#NULL!	#NULL!	#NULL!	#NULL!	#NULL!	#NULL!	#NULL!	#NULL!	#NULL!	#NULL!	#NULL!	#NULL!	#NULL!	#NULL!	#NULL!	#NULL!	#NULL!	#NULL!	#NULL!	#NULL!	#NULL!	#NULL!	#NULL!	#NULL!	#NULL!	#NULL!	#NULL!	#NULL!		#NULL!		#NULL!
346	420	0	0	5	1	0		#NULL!	#NULL!		#NULL!	#NULL!	#NULL!	#NULL!	#NULL!	#NULL!	#NULL!	#NULL!	#NULL!	#NULL!	#NULL!	#NULL!	#NULL!	#NULL!	#NULL!	#NULL!	#NULL!	#NULL!	#NULL!	#NULL!	#NULL!	#NULL!	#NULL!	#NULL!	#NULL!	#NULL!	#NULL!	#NULL!	#NULL!	#NULL!		#NULL!		#NULL!
339	421	0	0	0	1	0		1	1		1	1	1	1	1	1	1	1	1	1	1	1	1	1	1	1	1	4	1	1	0	0	3	3	3	3	3	3	3	3		1		1
311	424	0	#NULL!	5	1	0		#NULL!	#NULL!		#NULL!	#NULL!	#NULL!	#NULL!	#NULL!	#NULL!	#NULL!	#NULL!	#NULL!	#NULL!	#NULL!	#NULL!	#NULL!	#NULL!	#NULL!	#NULL!	#NULL!	#NULL!	#NULL!	#NULL!	#NULL!	#NULL!	#NULL!	#NULL!	#NULL!	#NULL!	#NULL!	#NULL!	#NULL!	#NULL!		#NULL!		#NULL!
312	425	0	0	30	1	0		1	1		2	1	1	1	1	1	1	1	1	1	1	1	1	1	1	1	1	1	1	1	1	1	3	3	3	3	3	3	3	3		1		1
313	426	0	0	0	1	0		1	1		2	4	4	3	4	3	3	1	1	#NULL!	1	3	4	3	2	1	4	4	4	4	2	2	2	2	2	3	3	1	3	3		1		1
314	427	0	0	0	1	0		1	1		1	1	1	1	1	1	1	1	1	1	1	1	1	1	1	1	1	4	1	1	0	1	3	3	3	3	3	3	3	3		1		1
315	428	0	0	30	1	0		1	2		3	1	1	1	1	1	1	1	1	1	1	1	1	1	1	1	1	1	2	1	1	1	3	3	3	3	3	3	3	3		1		2
316	429	0	1	0	1	0		2	2		2	2	1	1	1	1	1	1	1	0	1	2	1	1	1	2	2	3	4	1	1	1	1	1	0	3	3	1	3	3		2		2
317	430	0	0	#NULL!	1	0	asympt. Banderusion	#NULL!	#NULL!		#NULL!	#NULL!	#NULL!	#NULL!	#NULL!	#NULL!	#NULL!	#NULL!	#NULL!	#NULL!	#NULL!	#NULL!	#NULL!	#NULL!	#NULL!	#NULL!	#NULL!	#NULL!	#NULL!	#NULL!	#NULL!	#NULL!	#NULL!	#NULL!	#NULL!	#NULL!	#NULL!	#NULL!	#NULL!	#NULL!		#NULL!		#NULL!
318	431	0	3	50	1	0		1	2		2	2	2	2	2	2	2	1	1	1	1	1	1	1	1	1	2	2	4	2	3	0	3	3	0	3	3	3	3	3		1		2
335	432	0	1	100	0	0		#NULL!	#NULL!		#NULL!	#NULL!	#NULL!	#NULL!	#NULL!	#NULL!	#NULL!	#NULL!	#NULL!	#NULL!	#NULL!	#NULL!	#NULL!	#NULL!	#NULL!	#NULL!	#NULL!	#NULL!	#NULL!	#NULL!	#NULL!	#NULL!	#NULL!	#NULL!	#NULL!	#NULL!	#NULL!	#NULL!	#NULL!	#NULL!		#NULL!		#NULL!
323	433	0	2	#NULL!	1	0		#NULL!	3		3	2	2	2	2	2	2	2	0	0	2	2	2	2	2	2	4	2	4	2	1	1	0	0	0	0	3	0	3	0		#NULL!		3
324	434	0	0	#NULL!	1	0		1	1		1	1	1	1	1	1	1	1	1	1	1	1	1	1	2	1	1	1	4	1	1	1	3	3	3	3	3	3	3	3		1		1
325	435	0	0	0	1	0		1	1		1	1	1	1	1	1	1	1	1	1	1	1	1	1	1	1	1	3	1	1	1	1	3	3	3	3	3	3	3	3		1		1
342	436	0	1	0	1	1		#NULL!	#NULL!		#NULL!	#NULL!	#NULL!	#NULL!	#NULL!	#NULL!	#NULL!	#NULL!	#NULL!	#NULL!	#NULL!	#NULL!	#NULL!	#NULL!	#NULL!	#NULL!	#NULL!	#NULL!	#NULL!	#NULL!	#NULL!	#NULL!	#NULL!	#NULL!	#NULL!	#NULL!	#NULL!	#NULL!	#NULL!	#NULL!		#NULL!		#NULL!
343	438	0	#NULL!	0	1	1		#NULL!	#NULL!		#NULL!	#NULL!	#NULL!	#NULL!	#NULL!	#NULL!	#NULL!	#NULL!	#NULL!	#NULL!	#NULL!	#NULL!	#NULL!	#NULL!	#NULL!	#NULL!	#NULL!	#NULL!	#NULL!	#NULL!	#NULL!	#NULL!	#NULL!	#NULL!	#NULL!	#NULL!	#NULL!	#NULL!	#NULL!	#NULL!		#NULL!		#NULL!
341	439	0	#NULL!	0	1	0		#NULL!	#NULL!		#NULL!	#NULL!	#NULL!	#NULL!	#NULL!	#NULL!	#NULL!	#NULL!	#NULL!	#NULL!	#NULL!	#NULL!	#NULL!	#NULL!	#NULL!	#NULL!	#NULL!	#NULL!	#NULL!	#NULL!	#NULL!	#NULL!	#NULL!	#NULL!	#NULL!	#NULL!	#NULL!	#NULL!	#NULL!	#NULL!		#NULL!		#NULL!
347	440	0	0	0	0	0		1	1		1	1	1	1	1	1	1	1	1	1	1	1	1	1	1	1	1	4	1	1	3	3	3	3	3	3	3	3	3	3		1		1
348	441	0	0	10	1	0	kleine Erosion -> ambulantes Frisieren -> lok. HRT	1	1		2	1	1	1	2	2	1	1	1	1	1	1	1	1	1	1	2	3	4	1	3	3	3	3	3	3	3	3	3	3		1		1
349	442	0	0	0	1	0		#NULL!	#NULL!		2	1	1	1	1	1	1	1	0	0	1	1	1	1	1	1	2	3	4	1	3	0	3	3	3	3	3	3	3	3		#NULL!		#NULL!
350	443	0	3	0	1	0	OAB bereits präop.	3	3		3	3	2	3	3	4	2	2	4	4	4	3	3	4	4	2	4	4	4	3	2	2	1	0	0	3	3	2	3	3		3		3
351	444	0	0	15	1	0		1	1		2	1	1	1	1	1	1	1	1	1	1	1	1	1	2	1	1	3	1	1	0	0	3	3	3	3	3	3	3	3		1		1
352	445	0	0	0	1	0		1	1		4	1	1	1	1	1	1	1	0	0	0	1	1	1	2	1	1	2	4	4	1	0	3	3	0	3	3	3	3	3		1		1
353	446	0	#NULL!	0	1	0		#NULL!	#NULL!		#NULL!	#NULL!	#NULL!	#NULL!	#NULL!	#NULL!	#NULL!	#NULL!	#NULL!	#NULL!	#NULL!	#NULL!	#NULL!	#NULL!	#NULL!	#NULL!	#NULL!	#NULL!	#NULL!	#NULL!	#NULL!	#NULL!	#NULL!	#NULL!	#NULL!	#NULL!	#NULL!	#NULL!	#NULL!	#NULL!		#NULL!		#NULL!
354	447	0	0	0	1	1		#NULL!	#NULL!		#NULL!	#NULL!	#NULL!	#NULL!	#NULL!	#NULL!	#NULL!	#NULL!	#NULL!	#NULL!	#NULL!	#NULL!	#NULL!	#NULL!	#NULL!	#NULL!	#NULL!	#NULL!	#NULL!	#NULL!	#NULL!	#NULL!	#NULL!	#NULL!	#NULL!	#NULL!	#NULL!	#NULL!	#NULL!	#NULL!		#NULL!		#NULL!
355	448	0	4	0	1	0		#NULL!	#NULL!		#NULL!	#NULL!	#NULL!	#NULL!	#NULL!	#NULL!	#NULL!	#NULL!	#NULL!	#NULL!	#NULL!	#NULL!	#NULL!	#NULL!	#NULL!	#NULL!	#NULL!	#NULL!	#NULL!	#NULL!	#NULL!	#NULL!	#NULL!	#NULL!	#NULL!	#NULL!	#NULL!	#NULL!	#NULL!	#NULL!		#NULL!		#NULL!
408	449	0	0	0	0	0	Urodyn. Abgelehnt	#NULL!	#NULL!		#NULL!	#NULL!	#NULL!	#NULL!	#NULL!	#NULL!	#NULL!	#NULL!	#NULL!	#NULL!	#NULL!	#NULL!	#NULL!	#NULL!	#NULL!	#NULL!	#NULL!	#NULL!	#NULL!	#NULL!	#NULL!	#NULL!	#NULL!	#NULL!	#NULL!	#NULL!	#NULL!	#NULL!	#NULL!	#NULL!		#NULL!		#NULL!
400	452	0	0	0	1	0		1	1		3	1	1	1	2	1	1	1	1	1	1	1	1	1	2	1	1	4	#NULL!	#NULL!	0	0	3	3	3	3	3	3	3	3		1		1
359	453	0	0	0	1	0		1	1		2	1	1	1	1	1	1	1	1	1	1	1	1	1	2	1	1	2	1	1	3	0	3	3	3	3	0	3	3	3		1		1
469	456	0	0	0	1	0		#NULL!	#NULL!		#NULL!	#NULL!	#NULL!	#NULL!	#NULL!	#NULL!	#NULL!	#NULL!	#NULL!	#NULL!	#NULL!	#NULL!	#NULL!	#NULL!	#NULL!	#NULL!	#NULL!	#NULL!	#NULL!	#NULL!	#NULL!	#NULL!	#NULL!	#NULL!	#NULL!	#NULL!	#NULL!	#NULL!	#NULL!	#NULL!		#NULL!		#NULL!
468	457	0	1	#NULL!	1	0		#NULL!	#NULL!		#NULL!	#NULL!	#NULL!	#NULL!	#NULL!	#NULL!	#NULL!	#NULL!	#NULL!	#NULL!	#NULL!	#NULL!	#NULL!	#NULL!	#NULL!	#NULL!	#NULL!	#NULL!	#NULL!	#NULL!	#NULL!	#NULL!	#NULL!	#NULL!	#NULL!	#NULL!	#NULL!	#NULL!	#NULL!	#NULL!		#NULL!		#NULL!
467	459	0	#NULL!	#NULL!	0	#NULL!		#NULL!	#NULL!		#NULL!	#NULL!	#NULL!	#NULL!	#NULL!	#NULL!	#NULL!	#NULL!	#NULL!	#NULL!	#NULL!	#NULL!	#NULL!	#NULL!	#NULL!	#NULL!	#NULL!	#NULL!	#NULL!	#NULL!	#NULL!	#NULL!	#NULL!	#NULL!	#NULL!	#NULL!	#NULL!	#NULL!	#NULL!	#NULL!		#NULL!		#NULL!
466	460	0	#NULL!	80	1	1	Banderosion; Schmerzen beim GV; Burch Anamnsese fraglich	4	6		4	4	4	4	4	4	4	2	2	4	2	3	3	3	2	1	4	4	4	4	2	0	2	2	2	3	1	3	3	3		4		6
465	461	0	1	#NULL!	1	0		1	1		1	1	1	1	1	1	1	1	#NULL!	#NULL!	1	1	1	1	1	1	2	4	4	1	0	3	3	3	3	3	3	3	3	3		1		1
464	462	0	1	0	1	#NULL!		3	2		2	2	1	1	2	3	1	1	0	0	0	2	2	2	4	1	4	4	4	4	0	2	0	2	0	3	3	2	2	3		3		2
463	463	0	#NULL!	#NULL!	0	0		1	1		2	1	1	1	1	1	1	1	1	1	1	1	1	1	1	1	1	2	4	1	1	1	3	3	3	3	3	1	3	3		1		1
462	464	0	8	0	1	1		3	5		3	3	2	1	4	1	1	1	2	4	1	2	1	2	1	3	4	2	4	2	1	0	1	2	2	3	3	3	3	3		3		5
461	465	0	0	0	0	0		1	1		1	1	1	1	1	1	1	1	1	1	1	1	1	1	1	1	2	2	4	2	1	3	3	3	3	3	3	3	3	3		1		1
460	466	0	1	0	0	0		1	2		2	2	1	2	2	2	1	1	1	1	1	1	1	1	2	1	2	2	2	1	1	0	3	3	1	3	3	3	3	0		1		2
459	467	0	0	0	1	0	keine Mesh-Erosion	2	1		2	1	1	1	1	1	1	1	1	0	1	1	1	1	2	2	1	2	4	3	2	0	3	3	3	3	3	3	3	3		2		1
493	468	0	0	20	1	0		3	3		3	3	#NULL!	3	3	#NULL!	#NULL!	#NULL!	2	0	0	2	2	2	3	2	2	3	4	3	2	1	0	1	2	3	3	3	3	0		3		3
491	469	0	0	0	1	0		1	1		2	2	1	1	1	1	1	1	0	0	1	1	1	1	2	1	4	4	4	4	3	3	3	3	3	3	3	3	3	3		1		1
492	470	0	0	0	1	0		1	1		1	1	1	1	1	#NULL!	#NULL!	#NULL!	#NULL!	0	0	1	1	1	1	1	1	3	1	1	1	0	3	3	3	3	3	3	3	3		1		1
444	474	0	0	0	1	0		1	1		2	1	1	1	1	1	1	1	0	0	1	1	1	1	1	1	1	1	1	1	3	0	3	3	3	3	3	3	3	3		1		1
484	475	0	1	0	1	0		1	1		1	1	1	1	1	1	1	1	1	1	1	1	1	1	1	1	4	4	1	1	0	0	3	3	3	3	3	3	3	3		1		1
479	481	0	#NULL!	#NULL!	0	0		#NULL!	#NULL!		#NULL!	#NULL!	#NULL!	#NULL!	#NULL!	#NULL!	#NULL!	#NULL!	#NULL!	#NULL!	#NULL!	#NULL!	#NULL!	#NULL!	#NULL!	#NULL!	#NULL!	#NULL!	#NULL!	#NULL!	#NULL!	#NULL!	#NULL!	#NULL!	#NULL!	#NULL!	#NULL!	#NULL!	#NULL!	#NULL!		#NULL!		#NULL!
363	486	0	0	150	1	0		#NULL!	#NULL!		#NULL!	#NULL!	#NULL!	#NULL!	#NULL!	#NULL!	#NULL!	#NULL!	#NULL!	#NULL!	#NULL!	#NULL!	#NULL!	#NULL!	#NULL!	#NULL!	#NULL!	#NULL!	#NULL!	#NULL!	#NULL!	#NULL!	#NULL!	#NULL!	#NULL!	#NULL!	#NULL!	#NULL!	#NULL!	#NULL!		#NULL!		#NULL!
365	487	0	0	15	1	0		#NULL!	#NULL!		#NULL!	#NULL!	#NULL!	#NULL!	#NULL!	#NULL!	#NULL!	#NULL!	#NULL!	#NULL!	#NULL!	#NULL!	#NULL!	#NULL!	#NULL!	#NULL!	#NULL!	#NULL!	#NULL!	#NULL!	#NULL!	#NULL!	#NULL!	#NULL!	#NULL!	#NULL!	#NULL!	#NULL!	#NULL!	#NULL!		#NULL!		#NULL!
366	488	0	1	0	0	0		#NULL!	#NULL!		#NULL!	#NULL!	#NULL!	#NULL!	#NULL!	#NULL!	#NULL!	#NULL!	#NULL!	#NULL!	#NULL!	#NULL!	#NULL!	#NULL!	#NULL!	#NULL!	#NULL!	#NULL!	#NULL!	#NULL!	#NULL!	#NULL!	#NULL!	#NULL!	#NULL!	#NULL!	#NULL!	#NULL!	#NULL!	#NULL!		#NULL!		#NULL!
367	489	0	0	0	1	0		#NULL!	#NULL!		#NULL!	#NULL!	#NULL!	#NULL!	#NULL!	#NULL!	#NULL!	#NULL!	#NULL!	#NULL!	#NULL!	#NULL!	#NULL!	#NULL!	#NULL!	#NULL!	#NULL!	#NULL!	#NULL!	#NULL!	#NULL!	#NULL!	#NULL!	#NULL!	#NULL!	#NULL!	#NULL!	#NULL!	#NULL!	#NULL!		#NULL!		#NULL!
368	490	0	1	40	1	0		#NULL!	#NULL!		#NULL!	#NULL!	#NULL!	#NULL!	#NULL!	#NULL!	#NULL!	#NULL!	#NULL!	#NULL!	#NULL!	#NULL!	#NULL!	#NULL!	#NULL!	#NULL!	#NULL!	#NULL!	#NULL!	#NULL!	#NULL!	#NULL!	#NULL!	#NULL!	#NULL!	#NULL!	#NULL!	#NULL!	#NULL!	#NULL!		#NULL!		#NULL!
369	491	0	1	172	0	1		#NULL!	#NULL!		#NULL!	#NULL!	#NULL!	#NULL!	#NULL!	#NULL!	#NULL!	#NULL!	#NULL!	#NULL!	#NULL!	#NULL!	#NULL!	#NULL!	#NULL!	#NULL!	#NULL!	#NULL!	#NULL!	#NULL!	#NULL!	#NULL!	#NULL!	#NULL!	#NULL!	#NULL!	#NULL!	#NULL!	#NULL!	#NULL!		#NULL!		#NULL!
370	493	0	0	20	1	0		1	2		1	1	1	1	1	1	1	1	1	1	1	1	1	1	1	1	2	3	#NULL!	1	3	0	3	3	3	3	3	3	3	3		1		2
371	496	0	0	0	1	0		1	1		1	2	1	2	1	1	1	1	1	1	1	1	1	1	1	1	2	1	4	2	#NULL!	0	3	3	0	3	3	3	3	3		1		1
372	497	0	6	0	1	1		4	6		1	4	4	4	4	4	4	4	4	4	3	4	4	4	2	2	4	4	4	4	2	1	0	2	2	3	3	1	3	3		4		6
373	498	0	3	30	1	0		#NULL!	#NULL!		#NULL!	#NULL!	#NULL!	#NULL!	#NULL!	#NULL!	#NULL!	#NULL!	#NULL!	#NULL!	#NULL!	#NULL!	#NULL!	#NULL!	#NULL!	#NULL!	#NULL!	#NULL!	#NULL!	#NULL!	#NULL!	#NULL!	#NULL!	#NULL!	#NULL!	#NULL!	#NULL!	#NULL!	#NULL!	#NULL!		#NULL!		#NULL!
374	499	0	0	20	1	0		1	1		1	4	1	1	1	1	1	1	1	1	1	1	1	1	1	1	1	1	1	1	0	3	3	3	3	3	3	3	3	3		1		1
375	500	0	1	0	1	0		2	3		3	2	1	1	1	1	1	1	0	0	1	1	1	1	1	1	4	3	4	4	0	1	1	3	2	3	3	3	3	3		2		3
376	501	0	0	0	1	0		1	1		5	1	1	1	1	1	1	1	0	0	1	1	1	1	1	1	1	3	1	1	3	3	3	3	3	3	3	3	3	3		1		1
377	502	0	2	50	1	0		2	1		3	2	2	2	1	1	1	1	0	0	0	1	1	1	2	1	4	1	4	1	1	3	3	2	3	3	3	3	3	3		2		1
378	503	0	0	40	1	0		1	1		1	1	1	1	1	1	1	1	1	1	1	1	1	1	1	1	1	1	#NULL!	1	3	3	3	3	3	3	3	3	3	3		1		1
379	504	0	0	20	1	0		2	1		2	3	1	1	2	2	1	1	0	0	1	1	1	1	2	1	1	3	4	4	3	0	3	3	1	3	3	3	3	3		2		1
380	507	0	0	0	1	0		3	2		2	2	1	2	2	2	1	1	2	2	2	2	1	2	4	2	4	2	4	2	1	2	0	0	3	3	3	2	3	1		3		2
396	508	0	0	0	1	0		1	1		1	1	1	1	1	1	1	1	0	0	0	1	1	1	1	1	2	2	2	2	0	0	3	1	0	3	3	1	3	3		1		1
423	509	0	0	0	1	0		1	1		2	2	1	1	1	1	1	1	0	0	0	2	2	1	2	2	2	3	2	2	3	3	3	3	0	3	3	3	3	3		1		1
422	510	0	0	0	1	0		1	1		2	1	1	1	1	1	1	1	0	0	0	1	2	1	1	1	1	4	4	1	1	0	3	3	0	3	3	3	3	3		1		1
382	512	0	2	0	1	0		1	3		2	2	2	2	2	#NULL!	1	2	0	0	1	2	2	2	1	2	4	4	2	2	1	1	3	#NULL!	1	3	3	3	3	3		1		3
421	513	0	1	0	1	1		2	3		1	2	2	2	2	2	1	1	0	0	1	1	1	1	1	1	3	2	#NULL!	1	3	1	3	3	0	3	3	3	3	3		2		3
416	514	1	3	50	0	1	Banddurchtrennung wegen Drang	#NULL!	#NULL!		#NULL!	#NULL!	#NULL!	#NULL!	#NULL!	#NULL!	#NULL!	#NULL!	#NULL!	#NULL!	#NULL!	#NULL!	#NULL!	#NULL!	#NULL!	#NULL!	#NULL!	#NULL!	#NULL!	#NULL!	#NULL!	#NULL!	#NULL!	#NULL!	#NULL!	#NULL!	#NULL!	#NULL!	#NULL!	#NULL!		#NULL!		#NULL!
415	515	0	0	0	1	0		1	1		3	1	1	1	1	1	1	1	1	1	1	1	1	1	1	1	1	2	1	1	3	3	3	3	3	3	3	3	3	3		1		1
383	516	0	0	10	0	0		1	1		2	1	1	1	1	1	1	1	1	1	1	1	1	1	1	1	1	1	1	1	3	3	3	3	3	3	3	3	3	3		1		1
384	517	0	0	0	1	0		#NULL!	#NULL!		1	1	1	1	1	1	1	1	1	1	1	1	1	1	1	1	1	1	4	4	0	0	3	3	3	3	3	3	3	3		#NULL!		#NULL!
414	518	0	0	0	1	1		#NULL!	#NULL!		#NULL!	#NULL!	#NULL!	#NULL!	#NULL!	#NULL!	#NULL!	#NULL!	#NULL!	#NULL!	#NULL!	#NULL!	#NULL!	#NULL!	#NULL!	#NULL!	#NULL!	#NULL!	#NULL!	#NULL!	#NULL!	#NULL!	#NULL!	#NULL!	#NULL!	#NULL!	#NULL!	#NULL!	#NULL!	#NULL!		#NULL!		#NULL!
385	519	0	0	100	1	1		1	1		2	1	1	1	1	1	1	1	0	0	0	1	1	1	1	1	1	1	1	1	3	3	3	3	3	3	3	3	3	3		1		1
386	520	0	0	80	1	0		#NULL!	#NULL!		#NULL!	#NULL!	#NULL!	#NULL!	#NULL!	#NULL!	#NULL!	#NULL!	#NULL!	#NULL!	#NULL!	#NULL!	#NULL!	#NULL!	#NULL!	#NULL!	#NULL!	#NULL!	#NULL!	#NULL!	#NULL!	#NULL!	#NULL!	#NULL!	#NULL!	#NULL!	#NULL!	#NULL!	#NULL!	#NULL!		#NULL!		#NULL!
387	521	0	4	50	0	1		#NULL!	#NULL!		#NULL!	#NULL!	#NULL!	#NULL!	#NULL!	#NULL!	#NULL!	#NULL!	#NULL!	#NULL!	#NULL!	#NULL!	#NULL!	#NULL!	#NULL!	#NULL!	#NULL!	#NULL!	#NULL!	#NULL!	#NULL!	#NULL!	#NULL!	#NULL!	#NULL!	#NULL!	#NULL!	#NULL!	#NULL!	#NULL!		#NULL!		#NULL!
388	522	0	1	40	1	0		#NULL!	#NULL!		#NULL!	#NULL!	#NULL!	#NULL!	#NULL!	#NULL!	#NULL!	#NULL!	#NULL!	#NULL!	#NULL!	#NULL!	#NULL!	#NULL!	#NULL!	#NULL!	#NULL!	#NULL!	#NULL!	#NULL!	#NULL!	#NULL!	#NULL!	#NULL!	#NULL!	#NULL!	#NULL!	#NULL!	#NULL!	#NULL!		#NULL!		#NULL!
450	525	0	0	0	1	0		#NULL!	#NULL!		#NULL!	#NULL!	#NULL!	#NULL!	#NULL!	#NULL!	#NULL!	#NULL!	#NULL!	#NULL!	#NULL!	#NULL!	#NULL!	#NULL!	#NULL!	#NULL!	#NULL!	#NULL!	#NULL!	#NULL!	#NULL!	#NULL!	#NULL!	#NULL!	#NULL!	#NULL!	#NULL!	#NULL!	#NULL!	#NULL!		#NULL!		#NULL!
389	526	0	0	57	1	0		1	2		2	1	1	1	1	1	1	1	1	1	1	1	1	1	1	1	1	1	1	1	0	3	3	3	3	3	3	3	3	3		1		2
390	527	0	0	63	1	0		1	1		2	1	1	1	1	1	1	1	0	0	0	1	1	1	2	1	2	4	#NULL!	#NULL!	3	3	3	3	3	3	3	3	3	3		1		1
391	528	0	3	10	1	1		4	3		2	4	2	4	4	4	3	1	4	4	2	4	3	4	2	1	4	4	4	4	1	3	0	0	2	#NULL!	#NULL!	0	3	3		4		3
392	529	0	0	0	1	1		1	2		2	2	1	1	2	1	1	1	1	1	1	1	1	2	2	1	2	4	4	1	1	0	3	3	3	3	3	3	3	3		1		2
393	530	0	0	60	1	0		1	1		2	1	1	1	1	1	1	1	1	1	1	1	1	1	2	1	1	4	4	1	0	3	2	0	3	3	3	3	3	3		1		1
480	531	0	#NULL!	#NULL!	0	0		#NULL!	#NULL!		#NULL!	#NULL!	#NULL!	#NULL!	#NULL!	#NULL!	#NULL!	#NULL!	#NULL!	#NULL!	#NULL!	#NULL!	#NULL!	#NULL!	#NULL!	#NULL!	#NULL!	#NULL!	#NULL!	#NULL!	#NULL!	#NULL!	#NULL!	#NULL!	#NULL!	#NULL!	#NULL!	#NULL!	#NULL!	#NULL!		#NULL!		#NULL!
394	534	0	1	0	1	0		#NULL!	#NULL!		#NULL!	#NULL!	#NULL!	#NULL!	#NULL!	#NULL!	#NULL!	#NULL!	#NULL!	#NULL!	#NULL!	#NULL!	#NULL!	#NULL!	#NULL!	#NULL!	#NULL!	#NULL!	#NULL!	#NULL!	#NULL!	#NULL!	#NULL!	#NULL!	#NULL!	#NULL!	#NULL!	#NULL!	#NULL!	#NULL!		#NULL!		#NULL!
395	535	0	0	0	1	0		#NULL!	#NULL!		#NULL!	#NULL!	#NULL!	#NULL!	#NULL!	#NULL!	#NULL!	#NULL!	#NULL!	#NULL!	#NULL!	#NULL!	#NULL!	#NULL!	#NULL!	#NULL!	#NULL!	#NULL!	#NULL!	#NULL!	#NULL!	#NULL!	#NULL!	#NULL!	#NULL!	#NULL!	#NULL!	#NULL!	#NULL!	#NULL!		#NULL!		#NULL!
481	539	0	#NULL!	#NULL!	0	0		#NULL!	#NULL!		#NULL!	#NULL!	#NULL!	#NULL!	#NULL!	#NULL!	#NULL!	#NULL!	#NULL!	#NULL!	#NULL!	#NULL!	#NULL!	#NULL!	#NULL!	#NULL!	#NULL!	#NULL!	#NULL!	#NULL!	#NULL!	#NULL!	#NULL!	#NULL!	#NULL!	#NULL!	#NULL!	#NULL!	#NULL!	#NULL!		#NULL!		#NULL!
482	540	0	#NULL!	#NULL!	0	0		#NULL!	#NULL!		#NULL!	#NULL!	#NULL!	#NULL!	#NULL!	#NULL!	#NULL!	#NULL!	#NULL!	#NULL!	#NULL!	#NULL!	#NULL!	#NULL!	#NULL!	#NULL!	#NULL!	#NULL!	#NULL!	#NULL!	#NULL!	#NULL!	#NULL!	#NULL!	#NULL!	#NULL!	#NULL!	#NULL!	#NULL!	#NULL!		#NULL!		#NULL!
409	541	0	0	0	0	0	Urodyn. Abgelehnt	2	2		2	2	1	2	2	1	1	1	0	0	1	2	2	1	2	1	4	1	2	2	1	0	0	1	0	3	#NULL!	3	3	1		2		2
407	543	0	0	#NULL!	0	0		#NULL!	#NULL!		#NULL!	#NULL!	#NULL!	#NULL!	#NULL!	#NULL!	#NULL!	#NULL!	#NULL!	#NULL!	#NULL!	#NULL!	#NULL!	#NULL!	#NULL!	#NULL!	#NULL!	#NULL!	#NULL!	#NULL!	#NULL!	#NULL!	#NULL!	#NULL!	#NULL!	#NULL!	#NULL!	#NULL!	#NULL!	#NULL!		#NULL!		#NULL!
405	544	0	4	0	0	#NULL!	Urodyn. Nicht durchgeführt; Denovo Urgeinkontinenz->Spasmolyt	4	3		3	4	4	4	4	4	2	2	4	4	2	4	4	4	3	2	3	2	4	4	2	1	2	2	2	0	0	2	1	#NULL!		4		3
404	545	0	0	0	0	0	Urodyn. Abgelehnt	1	1		1	1	1	1	1	1	1	1	1	2	1	1	1	1	1	1	2	4	4	1	3	3	3	3	3	3	3	3	3	3		1		1
474	546	0	0	100	1	0		#NULL!	#NULL!		2	2	1	1	1	1	1	1	1	1	1	1	1	1	1	1	1	2	1	1	#NULL!	#NULL!	#NULL!	#NULL!	#NULL!	#NULL!	#NULL!	#NULL!	#NULL!	#NULL!		#NULL!		#NULL!
443	547	0	5	0	1	0		4	4		3	4	3	4	4	4	2	1	2	2	2	2	2	2	4	1	4	2	4	4	2	2	2	2	0	3	3	3	3	0		4		4
442	548	0	3	0	1	1		2	2		2	3	4	4	3	3	2	2	0	0	0	2	2	2	2	2	4	4	4	3	1	0	0	0	2	3	3	0	0	3		2		2
441	549	0	0	0	1	1		2	1		2	2	1	1	1	1	1	1	0	0	0	1	2	1	4	2	1	3	2	3	0	1	3	3	3	3	3	3	3	3		2		1
440	550	0	0	0	1	0		1	1		2	1	1	1	1	1	1	1	#NULL!	#NULL!	#NULL!	#NULL!	#NULL!	#NULL!	#NULL!	#NULL!	#NULL!	#NULL!	#NULL!	#NULL!	3	3	3	3	3	3	3	3	3	3		1		1
439	551	0	0	#NULL!	0	#NULL!		1	1		2	1	1	1	1	1	1	1	1	1	1	1	1	1	2	1	1	1	1	2	1	0	3	3	0	3	3	3	3	3		1		1
438	552	0	0	0	1	0		1	1		1	1	1	1	1	1	1	1	1	1	1	1	1	1	2	1	1	4	4	2	3	3	3	3	3	3	3	3	3	3		1		1
437	553	0	1	45	0	1		4	5		3	4	3	3	3	3	4	4	4	4	4	4	4	4	2	2	4	3	4	4	2	0	1	1	2	3	2	3	3	3		4		5
436	554	0	0	45	1	0		#NULL!	#NULL!		#NULL!	#NULL!	#NULL!	#NULL!	#NULL!	#NULL!	#NULL!	#NULL!	#NULL!	#NULL!	#NULL!	#NULL!	#NULL!	#NULL!	#NULL!	#NULL!	#NULL!	#NULL!	#NULL!	#NULL!	#NULL!	#NULL!	#NULL!	#NULL!	#NULL!	#NULL!	#NULL!	#NULL!	#NULL!	#NULL!		#NULL!		#NULL!
435	555	0	0	0	1	0		1	2		3	2	2	1	1	1	1	1	0	0	1	2	1	1	2	2	4	4	4	4	0	0	1	3	3	3	3	1	0	0		1		2
434	556	0	0	0	0	0		1	2		2	1	1	1	1	1	1	1	0	0	1	1	1	1	1	1	1	1	1	1	3	0	3	3	3	3	3	3	3	3		1		2
433	557	0	0	0	0	0		1	1		1	1	1	1	1	1	1	1	2	2	1	1	1	1	2	1	2	4	4	1	1	0	3	3	0	3	3	0	0	3		1		1
432	558	0	1	0	1	0		3	2		2	2	1	1	1	1	1	1	1	0	1	2	2	2	4	1	4	1	4	1	1	1	3	3	3	2	3	1	3	0		3		2
431	559	0	1	#NULL!	0	0		2	2		2	4	2	2	2	2	2	2	2	1	0	2	3	3	2	3	4	3	4	4	1	0	1	#NULL!	0	3	3	0	3	3		2		2
430	560	0	0	0	1	0		1	1		3	3	2	2	2	1	1	1	0	0	0	2	2	1	2	1	4	2	#NULL!	1	1	0	1	3	3	3	3	3	3	3		1		1
483	565	0	#NULL!	#NULL!	0	0		#NULL!	#NULL!		#NULL!	#NULL!	#NULL!	#NULL!	#NULL!	#NULL!	#NULL!	#NULL!	#NULL!	#NULL!	#NULL!	#NULL!	#NULL!	#NULL!	#NULL!	#NULL!	#NULL!	#NULL!	#NULL!	#NULL!	#NULL!	#NULL!	#NULL!	#NULL!	#NULL!	#NULL!	#NULL!	#NULL!	#NULL!	#NULL!		#NULL!		#NULL!
417	568	0	1	100	1	0		1	2		2	2	2	2	2	2	1	1	1	1	2	1	1	1	1	1	4	4	4	2	1	1	3	1	3	3	3	3	3	3		1		2
477	572	0	1	5	0	1	Asymptomatische Mesh-Erosion Scheide	#NULL!	#NULL!		#NULL!	#NULL!	#NULL!	#NULL!	#NULL!	#NULL!	#NULL!	#NULL!	#NULL!	#NULL!	#NULL!	#NULL!	#NULL!	#NULL!	#NULL!	#NULL!	#NULL!	#NULL!	#NULL!	#NULL!	#NULL!	#NULL!	#NULL!	#NULL!	#NULL!	#NULL!	#NULL!	#NULL!	#NULL!	#NULL!		#NULL!		#NULL!
406	573	0	0	0	0	#NULL!		1	1		1	1	1	1	1	1	1	1	0	0	0	1	1	1	1	1	1	1	1	1	3	3	3	3	3	3	3	3	3	3		1		1
411	574	0	#NULL!	#NULL!	0	#NULL!		1	1		1	1	1	1	1	1	1	1	1	1	1	1	1	1	1	1	1	4	#NULL!	4	3	3	3	3	3	3	3	3	3	3		1		1
413	575	0	1	55	1	0		#NULL!	#NULL!		#NULL!	#NULL!	#NULL!	#NULL!	#NULL!	#NULL!	#NULL!	#NULL!	#NULL!	#NULL!	#NULL!	#NULL!	#NULL!	#NULL!	#NULL!	#NULL!	#NULL!	#NULL!	#NULL!	#NULL!	#NULL!	#NULL!	#NULL!	#NULL!	#NULL!	#NULL!	#NULL!	#NULL!	#NULL!	#NULL!		#NULL!		#NULL!
424	578	0	0	5	1	0		1	2		2	1	1	1	1	1	1	1	1	1	1	1	1	1	1	1	1	1	1	1	3	3	3	3	3	3	3	3	3	3		1		2
425	579	0	0	10	1	0		1	1		2	1	1	1	1	1	1	1	0	0	0	1	1	1	1	1	1	1	#NULL!	1	3	3	3	3	3	3	3	3	3	3		1		1
426	580	0	2	110	1	0		1	1		1	1	1	1	1	1	1	1	1	1	1	1	1	1	1	1	4	1	1	1	3	3	3	0	3	3	3	3	3	0		1		1
475	581	0	#NULL!	0	0	0		#NULL!	#NULL!		3	3	4	3	4	4	1	2	4	4	1	3	2	4	2	3	4	4	4	4	#NULL!	#NULL!	#NULL!	#NULL!	#NULL!	#NULL!	#NULL!	#NULL!	#NULL!	#NULL!		#NULL!		#NULL!
447	582	0	0	0	1	0		#NULL!	#NULL!		#NULL!	#NULL!	#NULL!	#NULL!	#NULL!	#NULL!	#NULL!	#NULL!	#NULL!	#NULL!	#NULL!	#NULL!	#NULL!	#NULL!	#NULL!	#NULL!	#NULL!	#NULL!	#NULL!	#NULL!	#NULL!	#NULL!	#NULL!	#NULL!	#NULL!	#NULL!	#NULL!	#NULL!	#NULL!	#NULL!		#NULL!		#NULL!
448	583	0	0	0	1	0		#NULL!	#NULL!		#NULL!	#NULL!	#NULL!	#NULL!	#NULL!	#NULL!	#NULL!	#NULL!	#NULL!	#NULL!	#NULL!	#NULL!	#NULL!	#NULL!	#NULL!	#NULL!	#NULL!	#NULL!	#NULL!	#NULL!	#NULL!	#NULL!	#NULL!	#NULL!	#NULL!	#NULL!	#NULL!	#NULL!	#NULL!	#NULL!		#NULL!		#NULL!
449	584	0	0	0	1	1		#NULL!	#NULL!		#NULL!	#NULL!	#NULL!	#NULL!	#NULL!	#NULL!	#NULL!	#NULL!	#NULL!	#NULL!	#NULL!	#NULL!	#NULL!	#NULL!	#NULL!	#NULL!	#NULL!	#NULL!	#NULL!	#NULL!	#NULL!	#NULL!	#NULL!	#NULL!	#NULL!	#NULL!	#NULL!	#NULL!	#NULL!	#NULL!		#NULL!		#NULL!
452	587	0	0	0	1	0		1	1		2	1	1	1	1	1	1	1	0	0	1	1	1	1	2	1	1	2	4	4	1	2	0	3	3	3	3	3	3	3		1		1
453	588	0	0	5	1	0		1	1		2	1	1	2	1	1	1	1	1	1	1	1	1	1	2	1	1	4	1	1	1	1	3	3	3	3	3	3	3	3		1		1
490	592	0	0	20	1	0		1	1		1	1	1	1	1	1	1	1	1	1	1	1	1	1	2	1	1	1	#NULL!	#NULL!	3	0	3	3	3	3	3	#NULL!	3	3		1		1
489	593	0	0	0	0	0		#NULL!	#NULL!		#NULL!	#NULL!	#NULL!	#NULL!	#NULL!	#NULL!	#NULL!	#NULL!	#NULL!	#NULL!	#NULL!	#NULL!	#NULL!	#NULL!	#NULL!	#NULL!	#NULL!	#NULL!	#NULL!	#NULL!	#NULL!	#NULL!	#NULL!	#NULL!	#NULL!	#NULL!	#NULL!	#NULL!	#NULL!	#NULL!		#NULL!		#NULL!
488	594	0	0	30	0	0		#NULL!	#NULL!		#NULL!	#NULL!	#NULL!	#NULL!	#NULL!	#NULL!	#NULL!	#NULL!	#NULL!	#NULL!	#NULL!	#NULL!	#NULL!	#NULL!	#NULL!	#NULL!	#NULL!	#NULL!	#NULL!	#NULL!	#NULL!	#NULL!	#NULL!	#NULL!	#NULL!	#NULL!	#NULL!	#NULL!	#NULL!	#NULL!		#NULL!		#NULL!
487	595	0	2	0	1	1	persistierende SIK	1	3		2	2	1	2	1	1	1	1	2	0	1	1	1	1	2	1	3	4	4	1	1	0	3	0	0	3	3	0	3	3		1		3
470	597	0	0	0	1	0	Mesh Erosion	1	1		1	1	1	1	1	1	1	1	1	1	1	1	1	1	1	1	1	1	4	1	3	3	3	3	3	3	3	3	3	3		1		1
471	598	0	0	0	1	0		1	1		1	1	3	2	1	1	1	1	1	1	1	1	1	1	1	1	1	1	1	1	3	3	3	3	3	3	3	3	3	3		1		1
476	599	0	3	10	1	1		#NULL!	#NULL!		#NULL!	#NULL!	#NULL!	#NULL!	#NULL!	#NULL!	#NULL!	#NULL!	#NULL!	#NULL!	#NULL!	#NULL!	#NULL!	#NULL!	#NULL!	#NULL!	#NULL!	#NULL!	#NULL!	#NULL!	#NULL!	#NULL!	#NULL!	#NULL!	#NULL!	#NULL!	#NULL!	#NULL!	#NULL!	#NULL!		#NULL!		#NULL!
478	600	0	0	100	1	0		#NULL!	#NULL!		#NULL!	#NULL!	#NULL!	#NULL!	#NULL!	#NULL!	#NULL!	#NULL!	#NULL!	#NULL!	#NULL!	#NULL!	#NULL!	#NULL!	#NULL!	#NULL!	#NULL!	#NULL!	#NULL!	#NULL!	#NULL!	#NULL!	#NULL!	#NULL!	#NULL!	#NULL!	#NULL!	#NULL!	#NULL!	#NULL!		#NULL!		#NULL!
