# Supplementary material for: Influence of age, BMI and parity on the success rate of midurethral slings for stress urinary incontinence
Source: PLoS One. 2018 Aug 16;13(8):e0201167. doi: 10.1371/journal.pone.0201167 (PMC6095512; doi:10.1371/journal.pone.0201167)
Supplement: S1 File — Data used for the statistical analysis of the study, collected in excel files. (ZIP) [file pone.0201167.s001.zip › Fwd_ Data Analysis/5 Years Postop data.xls]

## Sheet: 5Jahre_bereinigt
ID	patnr	pad 5 y	band erosion5	residual volume 5y	stresstest 5 y	stable cystometry 5y	Kommentar5	PGIS_I5	PGII_S5		KHQ	Q1	Q2	Q3A	Q3B	Q4A	Q4B	Q4C	Q4D	Q5A	Q5B	Q5C	Q6A	Q6B	Q6C	Q7A	Q7B	Q8A	Q8B	Q8C	Q8D	Q22	Q23	Q24	Q25	Q26	Q27	Q28	Q29	Q30	Q31		PGIS_		PGII_
695	3	0	0	0	0	1		#NULL!	#NULL!			2	1	1	1	1	1	1	1	2	2	2	1	1	1	1	1	1	1	4	1	4	4	4	4	4	4	4	4	4	4		#NULL!		#NULL!
697	5	0	0	0	0	1		1	1			1	1	1	1	1	1	1	1	1	#NULL!	#NULL!	1	1	1	4	1	4	4	4	2	1	1	1	1	4	4	4	2	4	4		1		1
701	9	2	0	0	0	1		2	3			3	1	1	1	1	1	1	1	2	2	2	1	1	1	1	1	2	1	4	2	1	1	4	4	4	4	4	4	4	4		2		3
702	10	0	0	0	1	1		1	1			2	1	1	1	1	1	1	1	1	1	1	1	1	1	1	1	1	2	4	1	4	4	4	4	4	4	4	4	4	4		1		1
703	11	0	0	0	0	1		1	1			2	1	1	1	1	1	1	1	2	2	2	1	1	1	2	1	1	4	4	1	4	4	1	1	4	4	4	4	4	4		1		1
705	13	0	0	0	0	1		#NULL!	1			2	4	2	2	1	3	1	1	1	1	1	2	3	2	3	1	4	3	4	4	2	1	3	3	4	2	4	4	4	4		#NULL!		1
707	15	2	0	40	0	1		3	2			2	3	2	2	2	2	1	1	2	3	3	2	1	2	3	2	4	3	4	2	4	3	1	1	4	4	4	4	4	4		3		2
708	16	#NULL!	0	0	0	1		3	4			1	1	1	1	1	1	1	1	1	1	2	1	1	1	1	1	1	3	1	1	4	4	4	4	4	4	4	4	4	4		3		4
709	17	0	0	0	0	1	einziges Problem: nach langem Gehen, keine Blasenentleerung mÃ¶glich	1	1			1	1	1	1	1	1	1	1	2	2	2	1	1	1	1	1	1	1	4	1	4	4	4	4	4	4	4	4	4	4		1		1
712	20	0	0	0	0	1		#NULL!	1			3	1	1	1	1	1	1	1	2	1	2	1	1	1	1	1	1	4	4	1	4	4	4	4	4	4	4	4	4	4		#NULL!		1
858	21	1	#NULL!		#NULL!	#NULL!	Pat. leidet unter M. Bechterew - kann sich kaum bewegen - telef. Beantwortung der Fragen	#NULL!	#NULL!			3	2	1	1	1	1	1	1	3	3	2	2	1	1	4	1	1	4	4	1	4	3	1	4	4	4	4	4	4	4		#NULL!		#NULL!
778	23	0	0	0	0	1	Pat. sehr zufrieden; Auslanversuch Spasmolyt.	1	1			1	1	1	1	1	1	1	1	2	2	2	1	1	1	1	1	1	1	4	1	4	4	4	4	4	4	4	4	4	4		1		1
748	25	0	0	0	0	1	Nykturie 3-5x > Nikt.tagebuch mitgegeben, Ko diesbez. tagsÃ¼ber kein hÃ¤ufiger Harndrang	1	2			2	2	1	1	1	1	1	1	1	1	2	1	2	1	1	1	4	4	4	2	4	4	4	4	1	4	4	4	4	4		1		2
749	27	0	0	0	0	1	seit OP keine Probleme mit Inkontinenz	1	1			3	2	1	2	2	1	1	1	2	2	2	2	2	1	3	2	4	4	4	1	2	1	4	4	1	4	4	4	4	4		1		1
1147	29	2	0	0	1	1		2	4			3	4	3	3	3	2	1	1	2	1	2	2	2	1	2	1	4	4	4	1	3	2	2	2	2	4	4	4	4	4		2		4
1148	30	4	0	10	1	1		1	5			2	1	1	1	1	1	1	1	2	2	2	1	1	1	1	1	1	4	4	1	4	4	4	4	4	4	4	4	4	4		1		5
1149	31	0	0	0	1	1	Aufnahme zur Reoperation am 27.07.2011	2	2			3	2	2	2	2	1	2	2	1	1	2	1	1	1	2	1	2	4	4	4	4	4	4	4	4	4	3	4	4	4		2		2
799	32	0	#NULL!		#NULL!	#NULL!	Pat. ist sehr zufrieden, Anamnest. kein Harnverlust mehr!	1	1			1	1	1	1	1	1	1	1	2	2	2	1	1	1	1	1	1	1	4	1	4	4	4	4	4	4	4	4	4	4		1		1
800	33	0	0	0	0	1	Pat. sehr zufrieden	2	2			4	2	2	2	2	1	1	1	1	1	1	1	1	1	2	1	4	3	4	4	2	1	1	4	4	4	4	2	2	1		2		2
802	35	0	0	0	0	1		1	1			3	1	1	1	1	1	1	1	1	1	2	1	1	1	1	1	1	1	#NULL!	1	2	1	4	4	4	4	4	1	4	4		1		1
1150	36	3	0	10	0	1		3	4			3	1	1	1	1	1	1	1	2	2	2	1	1	1	1	1	1	2	4	2	2	1	4	4	4	4	4	4	4	4		3		4
1120	37	0	0	0	0	1	Pat. sehr zufrieden	1	1			3	2	2	2	1	2	1	1	2	2	2	1	1	1	2	1	3	1	4	2	2	2	2	1	1	4	4	4	4	4		1		1
925	39	#NULL!	0	150	0	1	Pat konnte nach Untersuchung restharnfrei urinieren! Anticholinergik: Trinkmenge 3l auf 1,5-2 runter	#NULL!	#NULL!			2	4	1	1	3	3	3	1	2	1	2	2	1	2	1	1	4	3	4	4	2	2	3	3	3	4	4	#NULL!	4	4		#NULL!		#NULL!
747	42	0	#NULL!		0	#NULL!		1	1			#NULL!	1	1	1	1	1	1	1	2	2	2	1	1	1	1	1	2	1	#NULL!	#NULL!	1	1	4	4	1	4	4	4	4	4		1		1
746	43	0	#NULL!		1	#NULL!	bei schnellem Gehen und Husten inkontinent	#NULL!	#NULL!			2	2	2	2	2	2	2	2	#NULL!	#NULL!	#NULL!	#NULL!	#NULL!	#NULL!	#NULL!	#NULL!	#NULL!	#NULL!	#NULL!	#NULL!	2	3	2	1	4	4	4	3	2	1		#NULL!		#NULL!
745	44	#NULL!	#NULL!	0	1	#NULL!		2	1			3	1	1	1	1	1	1	1	1	2	2	1	1	1	1	1	2	2	4	2	2	1	4	4	4	4	4	4	4	4		2		1
744	45	0	#NULL!	0	1	1	am 11.05.2010 Bulkumomid	3	5			#NULL!	1	1	1	1	1	1	1	2	2	2	1	1	1	1	1	1	1	1	1	4	4	4	4	4	4	4	4	4	4		3		5
1152	47	#NULL!	#NULL!		#NULL!	#NULL!	Pat. lehnt derzeit eine Untersuchung ab, es geht ihr gut, sie ist zufrieden.	1	1			4	3	2	2	2	2	1	2	1	1	1	2	2	3	2	2	1	2	4	2	3	2	2	2	3	4	4	4	1	4		1		1
1155	50	0	#NULL!	0	0	1	TVT-O liegt unter den Blasenhals	4	3			3	4	3	4	4	2	1	1	3	5	2	4	2	4	4	2	4	2	4	1	3	3	3	3	3	4	#NULL!	4	4	4		4		3
1156	52	0	#NULL!	0	0	0	Burch wg. Residenz - SUI nach TVT- Explant wg. Erosion	2	1			2	2	1	1	1	1	1	1	2	2	2	1	1	1	1	1	3	2	4	1	1	4	4	4	1	2	4	4	4	4		2		1
741	53	0	#NULL!	40	1	1		1	1			2	2	1	1	1	1	1	1	1	3	2	1	1	2	1	1	2	1	4	2	2	4	4	1	1	4	4	4	4	4		1		1
1157	55	0	#NULL!	0	1	1	zu Stresstest: trÃ¶pfchenweise	3	2			3	1	1	1	2	1	1	1	1	1	2	1	1	1	2	1	4	2	4	1	1	2	1	4	1	4	4	4	4	#NULL!		3		2
1185	56	0	#NULL!	0	0	1		#NULL!	#NULL!			2	2	1	1	2	1	1	1	1	1	1	1	1	1	2	1	1	3	4	1	4	1	4	4	3	4	4	1	4	4		#NULL!		#NULL!
1212	58	1	#NULL!	0	1	1		4	6			4	1	1	1	1	1	1	1	2	2	2	1	1	#NULL!	1	1	2	1	4	1	4	4	4	4	4	4	4	4	4	4		4		6
1702	59	3	#NULL!	0	0	1	groÃŸe Probleme mit Harnverlust	2	6			1	1	1	1	1	1	1	1	1	1	1	1	1	1	1	2	1	1	4	1	4	1	4	4	4	4	4	4	4	4		2		6
1184	60	#NULL!	#NULL!		#NULL!	#NULL!	Vorlagen/Tag: nur in AusnahmefÃ¤llen	2	1			2	2	1	1	1	1	1	1	5	5	3	3	1	2	1	1	3	2	4	4	4	4	4	4	3	4	1	1	4	4		2		1
692	61	#NULL!	#NULL!		#NULL!	#NULL!		#NULL!	#NULL!			3	3	1	3	4	#NULL!	1	1	2	2	2	2	1	1	2	1	1	3	4	4	1	1	1	1	1	4	4	4	4	4		#NULL!		#NULL!
691	62	4	0	50	1	1		3	6			2	2	1	1	1	1	1	1	2	2	2	1	1	1	1	1	1	1	4	1	1	1	4	4	4	4	4	4	4	4		3		6
686	67	0	0	0	0	1		1	2			1	1	1	1	1	1	1	1	2	2	2	1	1	1	1	1	1	1	1	1	4	4	4	4	4	4	4	4	2	4		1		2
685	68	0	0	30	0	1		1	1			2	2	1	2	3	2	1	1	1	1	2	1	2	1	2	2	4	2	4	1	1	1	2	1	2	4	#NULL!	4	4	1		1		1
683	70	0	0	0	0	1		1	1			1	1	1	1	1	1	1	1	1	1	1	1	1	1	1	1	1	1	1	1	4	4	4	4	4	4	4	4	4	4		1		1
680	73	#NULL!	0	0	0	1		2	2			2	1	1	1	1	1	1	1	1	1	2	1	1	1	2	1	1	1	1	1	3	1	4	4	4	4	4	4	4	4		2		2
679	74	#NULL!	#NULL!		#NULL!	#NULL!		#NULL!	#NULL!			2	3	2	2	2	3	3	3	1	1	1	3	4	4	1	1	4	1	4	4	3	4	3	3	3	4	#NULL!	4	4	2		#NULL!		#NULL!
678	75	#NULL!	#NULL!		#NULL!	#NULL!		#NULL!	#NULL!			1	1	1	1	1	1	1	1	2	3	2	1	1	1	1	1	1	1	4	2	4	1	4	4	4	4	4	4	4	4		#NULL!		#NULL!
675	78	0	0	0	0	1		3	4			1	2	1	1	1	1	1	1	2	2	2	1	1	1	1	1	1	2	4	1	4	4	4	4	4	4	4	4	4	4		3		4
673	80	0	0	0	0	1		3	1			1	2	1	2	2	2	1	1	2	2	2	1	2	1	1	1	2	3	4	1	1	1	4	4	4	4	4	1	4	4		3		1
807	81	0	0	0	0	#NULL!		1	1			4	1	1	1	2	1	1	1	2	3	2	1	1	1	1	1	4	4	4	2	3	1	3	4	1	4	1	4	1	2		1		1
1162	82	0	0	0	0	#NULL!	Mammo CA2007, aktuell Aromosim. psychisch labil seit langem, aktuell 1/Med	#NULL!	#NULL!			#NULL!	#NULL!	#NULL!	#NULL!	#NULL!	#NULL!	#NULL!	#NULL!	#NULL!	#NULL!	#NULL!	#NULL!	#NULL!	#NULL!	#NULL!	#NULL!	#NULL!	#NULL!	#NULL!	#NULL!	#NULL!	#NULL!	#NULL!	#NULL!	#NULL!	#NULL!	#NULL!	#NULL!	#NULL!	#NULL!		#NULL!		#NULL!
808	83	1	0	20	0	#NULL!		2	2			#NULL!	#NULL!	2	1	1	1	1	1	1	1	2	1	1	1	1	1	2	3	1	1	4	4	4	4	#NULL!	1	4	4	1	4		2		2
1161	84	1	0	0	0	#NULL!	Pat ist nicht zufrieden mit der OP, scheint aber auch betrÃ¤chtlich psychisch Ã¼berlagert	#NULL!	#NULL!			2	3	3	3	3	4	3	3	1	1	1	2	1	4	3	3	4	3	4	2	2	3	3	3	2	4	4	4	4	2		#NULL!		#NULL!
1187	86	0	0	0	0	#NULL!	Pat sehr zufrieden, wÃ¼rde TVT jeder SVI weibl. empfehlen	1	1			3	1	1	1	1	1	1	1	1	1	2	1	1	1	2	1	1	4	1	1	4	4	4	4	4	4	4	4	4	4		1		1
1160	87	0	#NULL!		#NULL!	#NULL!	Pat sit voll kontinent, sehr zufrieden, und kann sogar wieder trampolinspringen	#NULL!	#NULL!			2	2	2	1	2	1	1	1	2	2	2	2	1	2	1	1	4	4	4	4	2	4	4	3	3	4	4	4	4	4		#NULL!		#NULL!
1070	88	0	2		#NULL!	#NULL!	traumhaft, 2 1hre gebraucht bis sie ganz kontinent, jetzt kein Problem mit Blase	#NULL!	#NULL!			2	1	1	1	1	1	1	1	2	2	2	1	1	1	2	1	1	#NULL!	1	1	4	1	4	4	4	4	4	4	4	4		#NULL!		#NULL!
1159	89	0	0	0	0	#NULL!		1	1			3	4	3	3	4	4	4	4	4	4	4	2	3	4	3	3	4	4	4	4	3	3	3	3	3	4	4	4	4	4		1		1
1029	92	0	0	0	0	#NULL!		#NULL!	#NULL!			1	1	1	1	1	1	1	1	4	5	1	1	1	1	2	1	4	4	4	1	4	1	4	4	4	4	4	4	4	4		#NULL!		#NULL!
1030	93	1	0	12	0	#NULL!	De novo urge seit 1/4 a, bisher noch keine Therapie	2	2			2	2	1	1	1	1	1	1	2	1	2	1	1	1	2	1	2	3	1	1	1	1	4	1	1	4	4	4	4	4		2		2
1031	94	0	0		0	#NULL!		1	1			2	1	1	1	1	1	1	1	2	2	2	1	1	1	1	1	2	1	1	1	4	4	4	4	1	4	4	4	4	4		1		1
1032	95	0	0	0	0	#NULL!	sehr zufrieden!	1	1			2	2	2	2	2	2	1	1	2	2	2	1	1	1	3	2	2	3	4	2	2	3	4	4	1	4	4	4	4	4		1		1
1104	97	0	0		2	#NULL!	telefonische Erhebung	#NULL!	#NULL!			1	1	1	1	1	1	1	1	1	1	1	1	1	1	1	1	1	1	1	1	4	1	4	4	1	4	4	4	4	4		#NULL!		#NULL!
809	101	#NULL!	0	80	0	1	April 2007 Coecumperforation und akutes Ald. -> OP + Intensivstation	1	1			2	1	1	1	1	1	1	1	2	2	2	1	1	1	1	1	1	2	1	1	4	4	4	4	4	4	4	4	4	4		1		1
811	103	1	0	10	0	1		2	1			3	3	2	2	2	2	1	1	1	1	2	2	2	2	2	1	4	3	4	4	1	1	1	2	3	4	#NULL!	4	1	1		2		1
812	104	1	0	120	0	1	Pat. ist SEHR zufrieden	2	2			4	2	2	2	2	2	1	1	2	3	2	1	1	2	3	1	2	1	3	3	3	3	2	2	2	1	1	4	4	1		2		2
813	105	1	#NULL!		#NULL!	#NULL!	Patientin sehr zufrieden	1	2			2	2	2	2	2	1	1	1	3	3	2	2	2	2	2	2	4	3	4	2	2	1	1	1	1	4	1	4	1	1		1		2
814	106	#NULL!	#NULL!		#NULL!	#NULL!	keine Untersuchung; vor 2a analca. mit Irradikation	3	5			2	1	1	1	1	1	1	1	2	2	2	1	1	1	2	2	4	1	4	1	1	1	4	4	1	1	4	4	4	4		3		5
857	107	#NULL!	#NULL!		#NULL!	#NULL!	Pat. sehr zufrieden, kontinent, mÃ¶chte keine Unters. N branchi, Fil in cerebri, Chemotherapie! PAUK	#NULL!	1			3	2	3	1	1	1	1	1	3	#NULL!	#NULL!	2	2	2	1	1	3	3	4	3	2	2	2	2	2	4	4	4	4	4		#NULL!		1
856	108	1	0	10	0	1	Pat. sehr zufrieden	3	3			3	2	1	2	2	2	1	1	1	1	2	1	2	2	2	1	4	3	2	2	1	1	1	#NULL!	3	4	4	4	4	1		3		3
855	109	0	0	0	0	1	kein de novo urge /gelegentlich Nyctune, geht laufen, wandern, tanzen, "ich trage jetzt auch Tanga"	1	1			2	1	1	1	1	1	1	1	2	2	2	1	1	1	1	1	4	4	4	1	2	2	4	2	2	4	4	4	4	4		1		1
834	113	#NULL!	0	0	0	#NULL!	Pat. beklagt frangink. u. Nyctune! weiteres Prozedere: Akupunktur, anticholinerge Therapie	4	4			3	1	1	1	1	1	1	1	2	2	2	1	1	1	2	1	2	1	1	1	1	1	4	4	4	4	4	4	4	4		4		4
926	115	0	0	20	0	1	Dyspareunie im Introilusbereich seit OP	1	1			2	3	3	3	2	2	2	2	3	3	3	2	2	3	3	2	4	2	2	2	3	3	2	3	3	4	#NULL!	1	1	2		1		1
927	116	0	0	10	0	1	Pat. hÃ¶chst zufrieden	2	1			3	2	2	2	2	1	1	1	2	2	2	1	1	#NULL!	2	1	2	3	4	1	1	1	4	1	2	4	1	4	4	4		2		1
928	117	4	0	0	1	1	klin. InkontinenzprÃ¼fung: Bouney-Elevolioustest pos.!	#NULL!	#NULL!			1	1	1	1	1	1	1	1	1	1	1	1	1	1	1	1	1	1	4	1	1	4	4	4	4	4	4	4	4	4		#NULL!		#NULL!
929	118	1	0	20	0	1	Wikotinabusus, St.p. TIA Fels'/2008. DM Typ2 ' 2008	1	1			3	1	1	1	1	1	1	1	2	2	2	1	1	1	1	1	1	1	4	1	4	4	4	4	4	4	4	4	4	4		1		1
1113	119	1	0	10	0	1	M.ing.sin ->OP nach Bassini li. seitdem 4-6mal Vyktorie (stÃ¶rt Pat. nicht), v.a. KMK	1	1			3	4	4	4	4	4	3	4	1	1	3	4	4	4	4	3	4	4	4	4	3	3	3	3	3	3	4	4	4	4		1		1
815	121	0	0	10	0	1		2	1			2	2	1	1	1	1	1	1	2	2	2	1	1	1	1	2	4	2	4	4	4	4	3	3	3	4	4	4	4	4		2		1
909	141	0	0	0	0	1	subj. und obj. kontinent	1	1			3	1	1	1	1	1	1	1	2	2	2	1	1	1	1	1	1	2	4	1	1	1	4	4	4	4	4	2	4	2		1		1
907	143	3	0	0	1	0	starke Schmerzen bei Bandscheiben, Pat. derzeit nicht unter Therapie	2	3			3	1	1	1	1	1	1	1	2	2	2	1	1	1	1	1	2	1	4	1	4	4	4	4	4	4	4	4	4	4		2		3
854	145	0	0	0	0	1	Bandscheibendegration- regelm. Anelgolille Einnahme. Pat. hochzufrieden, keine Beschwerden	1	1			2	2	1	2	2	2	2	2	4	4	3	3	3	3	1	1	4	1	4	4	1	1	4	#NULL!	4	4	2	4	4	4		1		1
913	146	2	0	50	0	1		2	2			3	3	1	1	1	1	1	1	5	5	3	2	1	1	4	3	4	1	4	1	4	3	4	1	1	4	4	4	4	4		2		2
852	148	1	0	0	0	1	subj., obj. Kontinent , zufriedene Patientin	1	2			1	1	1	1	1	1	1	1	2	2	2	1	1	1	1	1	1	1	4	1	4	4	4	4	1	4	4	4	4	4		1		2
912	149	1	#NULL!	0	1	1	kein Problem mit Harnverlust, rezid. HWI, im letzten 1hr kein HWI	#NULL!	#NULL!			2	1	1	1	1	1	1	1	1	1	1	1	1	1	1	1	1	2	4	1	4	4	4	4	4	4	4	4	4	4		#NULL!		#NULL!
911	150	1	0	0	1	1	leichte Rezidivinkontinenz, subj. wenig stÃ¶rend	2	2			2	1	1	1	1	1	1	1	1	1	1	1	1	1	1	1	4	4	4	1	4	4	4	4	2	4	4	4	4	4		2		2
795	151	#NULL!	0	0	0	1	anomn. leichter Harnverlust bei Husten/ Niesen	2	2			2	1	1	1	1	1	1	1	2	2	2	1	1	1	2	1	4	3	4	1	4	2	1	1	1	4	1	1	4	4		2		2
796	153	2	0	0	0	1	"geheilt"	1	1			2	3	2	2	2	1	1	1	1	1	2	1	2	1	1	1	4	4	4	4	4	4	3	3	1	4	4	3	3	4		1		1
804	154	0	0	0	0	1	teilweise HarnentleerungsstÃ¶rung bei Einnahme Antidepressiva. MultimorbiditÃ¤t!	1	1			2	1	1	1	1	1	1	1	1	1	1	1	1	1	1	1	4	1	4	1	4	4	4	1	4	4	4	4	4	4		1		1
793	155	2	0	0	0	1	leichte SUI, vermehrter Drang (Etwas stÃ¤rker als prÃ¤. op) "zufrieden"	2	2			2	1	1	1	1	1	1	1	1	1	1	1	1	1	2	1	1	1	4	1	4	4	4	4	1	4	4	2	4	4		2		2
792	156	#NULL!	#NULL!		#NULL!	#NULL!	Keine Untersuchung wegen Schlaganfall	#NULL!	#NULL!			1	1	1	1	1	1	1	1	1	1	2	1	1	1	1	1	2	4	4	1	2	2	4	4	4	4	4	4	4	4		#NULL!		#NULL!
878	157	#NULL!	#NULL!		#NULL!	#NULL!		#NULL!	#NULL!			3	4	2	3	2	3	1	1	2	2	2	1	2	2	4	2	1	3	4	1	3	3	3	3	4	4	4	3	1	4		#NULL!		#NULL!
803	158	#NULL!	#NULL!		#NULL!	#NULL!		#NULL!	#NULL!			1	1	1	1	1	1	1	1	2	2	2	1	1	1	1	1	1	2	4	1	4	4	4	4	4	4	4	2	4	4		#NULL!		#NULL!
805	159	6	0	0	1	1	Re.TVT vorgesehen	#NULL!	#NULL!			4	4	3	2	2	2	3	3	1	1	2	2	2	2	4	3	4	4	4	3	3	3	3	3	4	4	4	4	4	4		#NULL!		#NULL!
910	160	0	0	0	0	1	swubj. und obj. kontinent	1	1			3	1	1	1	1	1	1	1	1	1	1	1	1	1	1	1	4	2	4	1	4	4	4	1	4	4	4	4	4	4		1		1
672	161	0	0	0	0	1		1	1			2	1	1	1	1	1	1	1	1	1	1	1	1	1	1	1	1	1	4	1	4	4	4	4	#NULL!	4	4	4	4	4		1		1
671	162	0	0	0	0	1		1	1			3	1	1	1	1	1	1	1	1	1	1	1	1	1	1	1	1	1	4	1	4	4	4	4	4	4	4	4	4	4		1		1
670	163	4	0	0	0	1		3	5			2	1	1	1	1	1	1	1	2	2	2	1	1	1	2	1	1	1	4	1	1	2	#NULL!	2	4	4	4	4	1	1		3		5
669	164	#NULL!	#NULL!		#NULL!	#NULL!		#NULL!	#NULL!			3	1	1	1	1	1	1	1	2	2	2	1	1	1	2	1	2	4	4	1	4	1	4	4	1	4	4	4	4	4		#NULL!		#NULL!
667	166	#NULL!	0	0	0	1	direkt nach OP Harnverlust verbessert- jetzt wie ursprÃ¼nglich- starke verschlechterung	4	4			3	2	1	2	1	1	1	1	2	1	2	1	1	1	1	1	2	2	2	1	1	2	4	4	2	4	3	4	4	#NULL!		4		4
666	167	0	0	10	0	1		1	3			3	2	2	2	2	#NULL!	1	1	1	1	3	#NULL!	1	2	3	2	4	2	4	#NULL!	2	2	2	2	4	4	3	1	4	4		1		3
665	168	1	0	60	0	1		1	1			1	1	1	1	1	1	1	1	2	2	2	1	1	1	1	1	1	1	1	1	1	4	4	4	4	4	4	4	4	4		1		1
664	169	3	0	0	0	1		1	3			2	1	1	1	1	1	1	1	5	5	2	1	1	1	1	1	1	1	1	1	4	4	4	4	4	4	4	4	1	4		1		3
717	175	#NULL!	2	0	1	1		1	1			3	1	1	1	1	1	1	1	2	2	2	1	1	1	2	1	1	1	1	1	4	1	4	4	4	4	4	4	4	4		1		1
719	177	0	0	0	0	1		1	1			2	2	2	2	2	1	1	1	3	2	1	2	2	2	2	2	4	4	4	3	1	1	1	2	3	4	4	4	4	4		1		1
721	179	0	0	0	0	1		1	1			2	1	1	1	1	1	1	1	2	2	2	1	1	1	1	1	2	2	4	1	1	1	4	1	1	4	4	2	2	2		1		1
1703	182	#NULL!	#NULL!		#NULL!	#NULL!		#NULL!	#NULL!			2	2	2	2	2	1	1	1	1	2	2	1	2	1	1	1	1	4	4	2	2	1	2	2	2	4	4	4	4	4		#NULL!		#NULL!
724	183	5	0	0	#NULL!	1		1	3			2	2	1	1	1	2	1	1	1	1	1	1	1	1	#NULL!	1	2	4	4	2	2	2	4	4	4	4	4	4	4	4		1		3
725	184	#NULL!	0	10	1	1		2	1			4	4	4	4	4	4	4	4	5	5	5	4	4	4	3	#NULL!	4	3	4	4	3	2	2	2	3	2	3	2	1	1		2		1
726	185	3	0	0	0	1	nach OP sehr gut, jetzt wieder Verschlechterung (seit letztem HWI!), Harnlassen seit 1/2 J. o. Drang	1	2			2	3	2	2	3	3	3	2	1	1	1	3	3	2	2	2	4	4	4	4	2	2	1	2	2	4	4	4	4	4		1		2
727	186	1	0	0	0	1		1	3			3	1	1	1	1	1	1	1	2	2	2	1	1	1	1	1	1	1	1	1	#NULL!	4	4	4	4	4	4	4	4	4		1		3
728	187	0	0	0	0	1		1	1			#NULL!	#NULL!	2	1	1	2	1	1	1	1	1	1	#NULL!	1	2	#NULL!	1	4	4	1	2	4	4	4	4	4	4	4	4	4		1		1
729	188	1	0	0	0	1		1	1			#NULL!	#NULL!	1	1	1	1	1	1	2	2	2	1	1	1	1	1	1	1	#NULL!	#NULL!	4	4	4	4	4	4	4	4	4	4		1		1
730	189	0	0	0	0	1		2	4			2	1	1	1	1	1	1	1	2	2	2	1	1	1	1	1	1	1	1	1	2	4	4	4	1	4	4	4	4	4		2		4
731	190	0	0	10	0	0		1	1			2	2	2	1	1	1	1	1	2	2	2	1	1	1	3	2	1	4	2	1	2	3	4	4	4	4	4	3	4	4		1		1
733	191	1	0	50	0	1		2	4			3	1	1	1	1	1	1	1	1	1	2	1	1	1	1	1	1	4	4	1	4	1	4	4	#NULL!	4	4	4	4	4		2		4
732	192	#NULL!	0	100	1	1		2	4			4	2	1	1	1	1	1	1	1	1	1	1	1	1	2	1	1	1	1	1	4	2	2	3	4	4	4	4	4	4		2		4
735	195	0	0	0	0	1		1	1			#NULL!	#NULL!	2	2	2	2	1	1	2	1	2	1	2	1	1	1	1	2	2	1	1	4	4	1	1	4	4	4	4	4		1		1
737	197	0	0	0	0	1		1	1			2	2	2	2	2	2	1	1	2	2	2	1	1	1	1	1	4	2	4	1	4	2	4	4	4	4	4	4	4	4		1		1
739	200	0	0	0	0	1		2	2			2	1	1	1	1	1	1	1	#NULL!	#NULL!	#NULL!	#NULL!	#NULL!	#NULL!	#NULL!	#NULL!	#NULL!	#NULL!	#NULL!	#NULL!	2	2	2	2	4	4	4	4	4	4		2		2
1141	202	#NULL!	0	0	0	1		2	#NULL!			3	2	3	2	3	4	2	1	3	3	2	2	3	3	3	2	3	2	2	4	3	3	3	#NULL!	3	4	2	4	4	4		2		#NULL!
1140	203	#NULL!	0	45	0	1		1	2			4	1	1	1	1	2	1	1	1	1	1	1	1	1	2	1	1	3	#NULL!	4	4	4	1	4	4	4	4	4	4	4		1		2
1007	204	0	0		#NULL!	#NULL!	18.01.12: Pat nicht erschienen (krank), nur BÃ¶gen zugesandt	3	1			2	2	1	2	2	1	1	1	2	3	2	1	1	1	1	1	1	1	2	1	3	4	1	2	2	4	2	4	4	4		3		1
1008	205	1	0	170	0	1		2	2			4	1	1	1	1	1	1	1	2	2	2	1	1	1	1	1	1	1	1	1	4	4	1	1	4	4	4	4	4	4		2		2
1009	206	0	0	0	0	1		1	1			2	#NULL!	1	1	1	1	1	1	2	2	2	1	1	1	1	1	1	2	#NULL!	#NULL!	4	4	4	4	4	4	4	4	4	4		1		1
1014	211	0	0	25	0	1	Op am 24.5.2006	1	1			2	2	2	2	2	2	2	2	1	1	2	1	1	1	1	1	4	3	4	1	2	1	4	#NULL!	4	4	4	4	4	4		1		1
1189	212	0	0	0	0	1		1	1			4	3	2	2	2	2	1	1	#NULL!	#NULL!	#NULL!	1	1	1	2	1	1	2	4	1	#NULL!	1	4	#NULL!	1	4	#NULL!	#NULL!	4	1		1		1
1112	213	1	0	45	1	0		3	4			3	2	3	2	2	3	1	1	1	1	1	2	2	2	2	1	4	2	4	2	2	3	2	2	4	2	#NULL!	1	4	4		3		4
1111	214	1	0	0	0	1		#NULL!	#NULL!			2	#NULL!	2	1	1	1	1	1	2	2	2	1	2	1	4	3	2	2	2	3	1	2	4	4	4	4	4	4	4	4		#NULL!		#NULL!
1110	215	2	0	0	0	1		2	1			1	1	1	1	1	1	1	1	2	2	2	1	1	1	1	1	1	2	1	1	4	1	4	4	4	4	4	1	4	1		2		1
1108	217	0	0	40	0	1		2	1			3	3	1	4	4	1	1	1	1	1	2	1	1	1	1	1	4	1	4	4	3	3	3	3	4	4	3	4	1	4		2		1
921	218	0	0	30	0	1		1	1			2	1	1	1	1	1	1	1	1	1	1	1	1	1	1	1	1	1	4	1	4	4	4	4	4	4	4	4	4	4		1		1
922	219	#NULL!	0	0	1	1	SiK III i.d. Rezitivsituation	4	7			3	1	1	#NULL!	1	1	1	1	1	1	1	1	1	1	1	1	1	1	4	1	4	4	4	4	4	4	4	4	4	4		4		7
879	220	2	0	0	0	1		3	4			1	4	4	4	4	4	4	4	5	5	5	4	4	4	2	3	4	4	4	4	3	1	3	3	3	1	1	4	4	4		3		4
1139	221	0	0	0	0	1	Pat. sehr zufrieden	1	1			2	1	1	1	1	1	1	1	1	1	2	1	1	1	1	1	1	1	4	1	4	4	4	4	4	4	4	4	4	4		1		1
1138	222	0	0	0	0	1		1	2			3	1	1	1	1	1	1	1	2	2	2	1	1	1	2	2	4	3	4	3	4	1	4	4	4	4	#NULL!	4	4	4		1		2
1137	223	0	0	0	0	1		1	1			1	1	1	1	1	1	1	1	1	1	1	1	1	1	1	1	1	1	4	1	4	4	4	4	4	4	4	4	4	4		1		1
1136	224	1	0		0	#NULL!		1	1			3	3	1	1	1	1	1	1	1	1	1	4	4	4	3	3	1	4	4	4	4	3	4	3	4	3	4	4	4	4		1		1
1121	226	1	0	0	0	1		#NULL!	#NULL!			2	1	1	1	1	1	1	1	2	2	2	1	1	1	2	1	1	1	4	1	#NULL!	1	2	1	2	4	4	4	4	4		#NULL!		#NULL!
1135	227	0	0	0	0	#NULL!	Pat. sehr zufrieden. vollkommen kontinent	1	1			4	2	2	3	2	1	1	1	3	4	1	2	2	2	3	1	3	2	4	4	3	3	1	1	3	4	2	2	2	4		1		1
831	228	0	0	0	0	#NULL!	Pat sehr zufrieden. vollkommen kontinent	1	1			2	1	1	1	1	1	1	1	1	1	1	1	1	1	1	1	#NULL!	1	#NULL!	#NULL!	2	1	4	4	4	4	4	4	4	4		1		1
1134	229	0	0	0	0	#NULL!		1	2			2	1	1	1	1	1	1	1	#NULL!	#NULL!	#NULL!	1	1	1	1	1	1	1	4	1	#NULL!	#NULL!	4	4	4	4	#NULL!	4	4	4		1		2
931	230	0	0	0	0	1		1	1			3	2	2	2	1	1	1	1	1	3	2	1	2	1	2	1	4	1	4	2	2	2	4	1	1	4	4	4	4	4		1		1
1183	231	1	0	60	0	1	Pt. ist zufrieden	1	1			1	2	2	2	1	1	1	1	2	2	2	1	1	1	3	1	4	4	4	1	2	2	2	1	4	4	4	4	4	4		1		1
920	233	0	0	0	0	#NULL!	Pat. sehr zufrieden, kein Harnverlust	1	1			2	2	1	1	2	2	1	1	2	2	2	1	2	1	1	1	4	1	4	1	2	4	4	2	1	4	4	4	4	4		1		1
866	234	3	0	0	0	1	Pat nach OP zufrieden, hatte 2008 OP wegen Endometrium CA -> seither Verschlechterung d. Kontinenz	3	3			3	1	3	2	4	3	1	1	1	2	2	2	1	2	4	1	4	4	4	4	2	2	3	3	3	4	4	3	2	4		3		3
1042	235	0	0	0	0	#NULL!		1	1			2	4	#NULL!	3	4	3	2	1	2	2	2	2	1	4	2	1	4	2	4	4	1	1	4	3	3	4	4	2	4	4		1		1
919	237	0	0	0	0	#NULL!		2	1			3	2	2	2	2	2	2	2	3	3	3	2	2	2	2	2	4	2	4	4	3	3	2	2	3	4	1	4	1	1		2		1
880	238	0	0	0	2	#NULL!	Pat mÃ¶chte nicht kommen, hat Zuckerprobleme! Hat leichte Drangkontinenz, aber keine Belastungskontin	1	1			2	2	2	1	1	1	1	1	1	1	2	1	1	1	2	1	2	1	1	1	4	1	4	1	1	4	4	1	1	1		1		1
1035	239	0	0	0	0	0		1	1			2	1	1	1	1	2	1	2	2	2	2	1	1	1	2	1	2	3	4	2	1	2	1	4	4	4	4	4	4	4		1		1
1041	240	0	0	0	0	#NULL!		1	1			2	3	2	2	1	1	1	1	1	1	2	1	2	1	2	2	1	#NULL!	2	1	2	1	1	1	2	4	4	1	4	4		1		1
875	285	0	0	40	0	1	sehr zufrieden!	#NULL!	#NULL!			2	2	1	2	2	1	1	1	1	1	2	1	1	1	1	1	2	3	4	1	2	2	4	1	1	4	4	4	4	4		#NULL!		#NULL!
872	288	0	0	20	0	1	sehr zufrieden!	1	2			2	4	4	4	4	4	4	4	5	4	4	4	4	3	3	3	4	4	4	4	3	3	3	3	3	1	1	4	4	4		1		2
868	293	0	0	0	0	1	sehr zufrieden!	#NULL!	#NULL!			3	2	3	4	3	2	#NULL!	2	3	#NULL!	3	2	2	#NULL!	2	2	4	3	4	3	3	3	3	3	1	#NULL!	4	1	2	1		#NULL!		#NULL!
1181	294	0	0	10	1	1	Pat. sehr zufrieden	#NULL!	#NULL!			3	4	4	4	4	3	3	2	1	5	3	4	4	4	2	4	4	2	4	4	2	2	3	3	3	4	4	4	4	4		#NULL!		#NULL!
1114	295	0	0	0	#NULL!	1	Stresstest nicht verwertbar	#NULL!	#NULL!			1	2	2	2	2	1	1	1	1	1	2	1	1	1	2	1	2	4	4	1	1	1	1	2	2	4	4	4	4	4		#NULL!		#NULL!
1124	301	2	0	10	1	1		3	3			3	3	3	3	4	2	1	1	3	3	3	2	2	4	2	1	4	3	4	2	2	1	3	3	3	4	1	3	2	1		3		3
1192	302	0	0	0	1	1		2	1			4	1	1	1	1	1	1	1	1	1	2	1	1	1	2	2	1	4	1	1	2	2	4	4	4	4	#NULL!	4	1	4		2		1
1575	303	0	1	65|87	2	500|18,9|6,6	3	#NULL!	#NULL!			3	1	1	1	1	1	1	1	2	2	2	1	1	1	1	1	1	2	1	1	4	4	4	4	4	4	4	4	4	4		#NULL!		#NULL!
1194	304	0	0	70	0	1		1	1			2	1	1	1	1	1	1	1	2	2	2	1	1	1	1	1	1	3	1	1	4	1	4	4	4	4	4	4	4	4		1		1
1641	306	2	1	50|30	2	460|178|4,2	3	#NULL!	#NULL!			1	1	1	1	2	1	1	1	2	2	2	1	1	1	2	1	4	2	4	1	4	1	3	2	2	4	4	4	4	4		#NULL!		#NULL!
1487	308	4	1	55|35	1	500|33,2|16,1	3	#NULL!	#NULL!			4	2	1	1	1	1	1	1	2	2	2	1	1	1	2	1	4	3	4	2	4	1	4	4	1	4	4	4	4	4		#NULL!		#NULL!
757	346	0	#NULL!		#NULL!	#NULL!	Pt. mÃ¶chte keine Untersuchung	#NULL!	#NULL!			2	1	1	1	1	1	1	1	2	2	2	1	1	1	2	1	1	1	1	1	1	1	4	4	4	4	4	4	4	4		#NULL!		#NULL!
756	347	4	0	0	0	0	1.HO bei 221 eine Detrusorwelle neo 230 eine mit schw. Harnverlust	3	3			2	1	1	1	1	1	1	1	2	2	2	1	1	1	1	1	1	4	1	1	4	4	4	4	4	4	4	1	4	4		3		3
755	348	0	0	0	0	1		1	1			2	1	1	1	1	1	1	1	2	2	2	1	1	1	1	1	1	1	1	1	4	4	4	4	4	4	4	4	4	4		1		1
754	349	0	0	0	0	1		1	1			2	1	1	1	1	1	1	1	2	2	2	1	1	1	1	1	1	4	1	1	4	4	4	4	4	4	4	4	4	4		1		1
753	350	#NULL!	0		#NULL!	#NULL!	stÃ¤ndige Gedanken an Harnverhalten, versucht bewusst wenig zu trinken. FÃ¼llung n. ausgefÃ¼hrt	3	5			3	1	1	1	1	1	1	1	1	1	2	1	1	1	1	1	2	4	1	1	1	4	4	4	4	4	4	4	4	4		3		5
752	351	0	0	0	0	#NULL!		1	1			2	1	1	1	1	1	1	1	1	1	1	1	1	1	1	1	1	2	1	1	4	4	4	4	4	4	4	4	4	4		1		1
896	353	1	0	0	0	1		1	1			3	1	1	1	1	1	1	1	2	2	2	1	1	1	1	1	4	4	4	3	2	4	4	4	4	4	4	1	4	4		1		1
779	355	0	0	0	0	1		1	1			3	1	1	1	1	1	1	1	2	2	2	1	2	1	1	1	2	2	1	1	2	4	4	4	4	4	#NULL!	4	4	4		1		1
850	358	#NULL!	#NULL!		#NULL!	#NULL!		#NULL!	#NULL!			3	2	2	2	2	1	1	1	3	3	2	#NULL!	4	4	2	2	1	4	1	1	2	1	1	4	1	1	1	#NULL!	1	1		#NULL!		#NULL!
848	360	0	0	0	0	1		#NULL!	1			2	1	1	1	1	1	1	1	1	1	1	1	1	1	2	1	1	1	1	1	1	1	4	4	4	#NULL!	4	3	1	1		#NULL!		1
847	361	0	0	1	0	1	vÃ¶llig beschwerdefrei, sehr zufrieden	1	1			1	1	2	1	2	1	1	1	1	2	2	1	1	1	2	1	1	4	4	1	2	2	4	4	1	4	4	4	1	4		1		1
846	362	2	0	0	1	0		3	3			2	1	1	1	1	1	1	1	1	1	2	1	1	1	1	1	1	1	4	1	4	4	4	4	#NULL!	4	4	4	4	4		3		3
845	364	0	0	0	0	1		1	1			1	1	1	1	1	1	1	1	2	2	2	1	1	1	1	1	2	1	4	1	4	4	4	1	4	4	4	4	4	4		1		1
844	365	0	0	10	0	1	Ã„uÃŸerst zufrieden!	1	1			2	1	1	1	1	1	1	1	1	1	1	1	1	1	1	1	1	1	4	1	4	4	4	4	4	4	4	#NULL!	4	4		1		1
830	369	1	2		#NULL!	#NULL!		1	2			3	2	1	2	1	1	1	1	2	2	2	1	1	1	4	1	4	1	4	1	1	1	1	1	1	4	4	4	4	4		1		2
829	370	0	0	0	#NULL!	1	nach OP etwas DranggefÃ¼hl	2	3			2	2	2	2	2	2	1	1	3	3	3	1	1	1	1	1	4	2	4	2	4	4	4	4	1	4	4	4	4	4		2		3
828	372	#NULL!	#NULL!		#NULL!	#NULL!	Pat wurde nicht mehr einbestellt, subjektiv zufrieden	#NULL!	#NULL!			3	4	3	3	3	3	2	2	1	1	1	4	3	3	1	1	4	3	4	4	1	1	1	3	1	1	4	4	4	4		#NULL!		#NULL!
917	373	1	0	0	0	0		2	1			1	1	1	1	1	1	1	1	2	2	2	1	1	1	1	1	4	3	4	1	4	4	4	4	4	4	4	2	4	4		2		1
842	381	3	0	5	0	1	BMI42,2! subj. unzufr., subj, HIK schlechter a.v.OP, viel vagin.Sekretia - als Harn empfunden	4	6			1	4	4	4	4	4	1	1	1	1	2	2	1	#NULL!	4	2	4	4	4	4	3	1	1	1	#NULL!	4	4	4	4	4		4		6
841	382	2	0	20	0	1	Stresstest auch bei 400 ml. negativ. ana. gelegentlich HIK bei Husten, Niesen, Heben	2	1			1	1	1	1	1	1	1	1	1	1	2	1	1	1	1	1	3	1	4	4	4	4	4	4	4	4	4	4	4	4		2		1
825	385	2	0	60	0	1	sbj. geleg. HIK1 bei400ml FÃ¼llung Stresstest neg.(subj.minimal TrÃ¶pfchen gespÃ¼rt (nicht sichtbar))	3	2			1	1	1	1	1	1	1	1	1	1	1	1	1	1	1	1	1	1	4	1	4	4	4	4	4	4	4	4	4	4		3		2
1107	386	1	0	10	1	1	subj. sehr zufrieden	2	1			2	4	3	4	4	3	1	1	4	4	2	1	2	1	1	1	4	2	4	3	1	4	3	3	3	4	3	4	4	4		2		1
762	401	0	2		0	1	01/2011 Urologie G. TVT-Arrosion, partielle Resektion, dat. beschwerdefrei, kein Harnverlust	1	#NULL!			2	2	1	2	1	1	1	1	2	1	2	1	1	1	1	1	3	1	4	4	1	4	4	1	1	4	4	4	4	4		1		#NULL!
763	402	0	0	0	0	0	stg Botox intradetrusal 12/09, bis dahin keine Prob., dzt Pat unter Vesicare-Therapie,sehr zufrieden	2	2			2	2	2	2	2	2	1	1	1	1	1	2	1	2	1	1	3	3	4	4	2	4	4	2	2	4	4	4	4	4		2		2
764	403	1	1	0	0	1	minim. Erosion bei Sulbus ca 2-3mmÂ², ohne subj Beschwerde, keine Ink.Zeichen	#NULL!	#NULL!			1	1	2	1	2	1	1	1	2	2	2	1	1	1	2	1	2	4	4	1	2	2	1	4	2	4	4	4	1	4		#NULL!		#NULL!
916	406	0	0	0	1	1	Diskrepanz zw. Messung und Anamnese! Depression; bei lÃ¤ngerem Stehen Ziehen/schmerz	2	2			1	#NULL!	1	1	2	1	1	1	2	2	2	1	1	1	2	1	#NULL!	1	2	2	1	3	2	2	4	4	4	4	4	4		2		2
915	407	1	0	0	0	1	bl.Angabe d Pat Miktion nur nach Katheter-appl. erschwert sonst rasche Blasenentleerung ohne Bauchpr	2	1			2	1	1	1	1	1	1	1	2	2	2	1	1	1	1	1	1	4	4	1	4	4	4	4	4	4	4	4	4	4		2		1
998	408	5	0	0	1	0	massive Dranginkontinenz	4	4			3	1	2	2	1	1	1	1	1	1	1	1	1	1	1	1	2	4	4	2	4	2	4	2	4	4	4	4	4	4		4		4
1006	409	#NULL!	0		0	#NULL!	Pat lehnt Urogyn.Unters. ab bei weniger AZ, massiven LWS-Beschw infolg. deg. VÃ„	4	3			2	1	1	1	1	1	1	1	2	2	2	1	1	1	1	1	1	4	4	1	4	1	4	4	4	4	4	4	4	4		4		3
993	410	1	0	0	0	0	seit 1 1hr postop Drang, G. zum Blasenhals disloz. Band instabiler Detrusor durch inkor. Bandlage	4	4			1	2	1	1	2	1	1	1	2	2	2	1	1	1	2	1	2	4	4	3	2	2	4	4	1	4	4	4	4	4		4		4
1097	411	1	0	0	0	1	Pat zufrieden, selten etwas Drandprobleme	1	2			3	2	2	2	2	2	1	1	1	1	1	1	1	1	2	1	2	2	2	1	2	2	1	2	1	1	1	1	1	1		1		2
934	412	#NULL!	0	30	1	0	Pat. ingsgesamt mit der OP zufrieden, sonographisch Bandlage zu hoch!	3	3			4	1	1	1	1	1	1	1	2	2	2	1	1	1	1	1	1	4	#NULL!	#NULL!	4	4	4	4	4	4	4	3	1	4		3		3
765	421	0	0	0	0	1		1	1			4	2	3	3	4	4	3	3	1	3	3	4	4	4	3	3	4	3	4	4	1	3	3	3	3	4	4	4	4	4		1		1
766	422	0	0	0	0	1		1	1			3	1	1	1	1	1	1	1	1	2	2	1	1	1	1	1	1	4	1	1	4	4	4	4	4	4	4	4	4	4		1		1
767	423	0	0	0	0	1		1	1			3	2	2	2	2	1	1	1	2	2	2	1	1	1	3	1	1	4	4	1	3	2	4	4	4	4	4	2	4	4		1		1
768	425	5	0	0	1	1		1	2			2	1	1	1	1	1	1	1	1	1	2	1	1	1	1	1	1	3	#NULL!	1	4	4	4	4	4	4	4	4	4	4		1		2
769	426	#NULL!	0	0	0	1		1	2			1	1	1	1	1	1	1	1	1	1	2	1	1	1	1	1	1	4	1	1	4	1	4	4	4	4	4	4	4	4		1		2
863	427	0	0	50	0	1		1	2			1	1	1	1	1	1	1	1	1	1	1	1	1	1	1	1	1	1	4	1	4	4	4	4	4	4	4	4	4	4		1		2
827	428	0	0	0	0	1		1	1			2	1	1	1	1	1	1	1	1	1	2	1	1	1	1	1	2	2	4	4	4	4	4	4	4	4	4	4	4	4		1		1
935	429	0	0	0	0	1		1	1			2	1	1	1	1	1	1	1	1	1	1	1	1	1	1	1	1	1	4	1	4	4	4	4	4	4	4	4	4	4		1		1
936	430	0	0	0	0	1		1	1			1	1	1	1	1	1	1	1	2	2	2	1	1	1	1	1	1	1	4	1	4	4	4	4	4	4	4	4	4	4		1		1
937	431	0	0	0	0	1		1	2			1	1	1	1	1	1	1	1	2	2	2	1	1	1	1	1	1	1	4	1	4	4	4	4	4	4	4	4	4	4		1		2
1061	432	#NULL!	0	6	0	1		1	1			2	1	1	1	1	1	1	1	2	2	2	1	1	1	1	1	1	1	1	1	4	4	4	4	4	4	4	4	1	4		1		1
1044	433	2	0	18	0	1		2	2			1	1	1	1	1	1	1	1	1	1	1	1	1	1	1	1	2	2	4	1	4	4	4	4	4	4	4	4	4	4		2		2
1177	442	1	#NULL!	0	0	#NULL!		1	1			2	1	1	1	1	1	1	1	2	2	1	1	1	1	1	1	2	1	4	1	4	4	4	4	4	4	4	4	4	4		1		1
1176	443	0	0	0	0	#NULL!		2	2			2	1	1	1	1	1	1	1	2	2	2	1	1	1	1	1	1	1	4	1	4	4	4	4	4	4	4	4	4	4		2		2
1175	444	1	#NULL!	30	0	1	Band im US am Blasenboden darstellbar	1	1			2	2	1	1	1	1	1	1	2	2	2	1	1	1	2	1	4	2	4	2	1	1	4	4	4	4	4	4	1	4		1		1
1174	445	0	#NULL!	0	1	1		1	1			2	1	1	1	1	1	1	1	2	2	2	1	1	1	2	1	1	2	4	1	1	1	#NULL!	4	4	4	4	4	4	4		1		1
1172	447	0	#NULL!	10	1	1	Knie TEP re, keine Inkontinenz Reoperationen	#NULL!	#NULL!			2	2	1	2	2	2	1	1	1	1	2	2	2	2	2	1	4	3	4	#NULL!	2	2	2	2	4	4	4	2	2	4		#NULL!		#NULL!
1169	450	#NULL!	#NULL!	0	1	1		#NULL!	#NULL!			2	2	2	2	2	3	1	1	2	2	2	1	1	1	2	1	2	4	2	1	2	2	1	2	3	4	4	4	4	4		#NULL!		#NULL!
1166	453	#NULL!	#NULL!	0	2	#NULL!	Banderosion --> ambulante KÃ¼rzung--> sog. Nyhtium--> Blasentagebuch , lokales E2	#NULL!	#NULL!			2	2	2	2	2	2	2	1	3	2	2	1	2	1	2	1	4	1	2	2	1	1	1	1	1	1	1	1	4	4		#NULL!		#NULL!
1165	454	1	#NULL!	0	1	1	Depressionen!	#NULL!	#NULL!			3	2	2	1	#NULL!	3	1	1	1	1	3	3	2	2	2	1	4	4	4	2	1	3	#NULL!	1	4	4	4	4	4	4		#NULL!		#NULL!
1116	457	#NULL!	#NULL!	0	1	1		#NULL!	#NULL!			2	2	2	1	2	2	1	1	2	2	2	2	2	1	2	2	2	2	4	1	2	2	#NULL!	1	1	4	4	4	4	4		#NULL!		#NULL!
1117	458	#NULL!	0	0	1	1		#NULL!	#NULL!			3	1	1	1	1	1	1	1	2	2	2	1	1	1	2	1	4	3	4	1	4	1	4	4	4	4	4	4	4	4		#NULL!		#NULL!
1095	459	0	0	0	0	#NULL!		#NULL!	#NULL!			1	1	1	1	1	1	1	1	2	2	2	1	1	1	2	1	1	4	1	1	4	1	4	4	4	4	4	4	4	4		#NULL!		#NULL!
838	462	0	0	0	0	1		1	1			2	1	1	1	1	1	1	1	2	1	2	1	1	1	1	1	1	2	1	1	4	4	4	1	4	4	4	1	4	1		1		1
826	463	1	0	0	0	1		2	3			2	2	2	1	1	1	1	1	1	1	2	1	1	1	2	1	2	4	4	1	2	1	4	4	2	4	4	4	4	4		2		3
771	464	0	0	0	0	1		1	1			3	1	1	1	1	1	1	1	2	4	2	1	1	1	2	1	2	4	4	1	4	1	4	4	1	4	1	4	4	4		1		1
772	465	3	0	0	1	1		3	3			2	1	1	1	1	1	1	1	2	1	2	1	1	1	1	1	1	4	4	1	4	4	4	4	4	4	4	4	4	4		3		3
773	466	2	0	0	1	1		#NULL!	3			3	2	2	1	1	1	1	1	2	2	2	1	1	1	2	2	4	4	4	2	3	3	1	1	2	4	1	4	4	4		#NULL!		3
777	470	#NULL!	0	0	0	1		3	4			1	1	1	1	1	1	1	1	2	2	2	1	1	1	1	1	1	4	4	1	4	4	4	4	4	4	4	4	4	4		3		4
1163	471	#NULL!	0	0	0	1		2	4			3	4	4	4	4	4	3	3	5	5	4	4	4	3	4	3	2	4	4	4	3	4	3	3	3	3	3	3	3	4		2		4
821	472	#NULL!	0	0	0	1		4	4			3	2	1	1	4	1	1	1	4	4	2	1	1	1	2	1	1	4	4	1	2	2	1	3	3	4	1	4	4	4		4		4
899	474	1	0	40	#NULL!	1		2	1			3	2	2	3	3	1	3	1	3	3	3	1	2	1	2	1	4	3	4	4	3	2	4	4	1	4	4	4	4	4		2		1
864	477	0	0	0	0	1		1	1			4	1	1	1	1	1	1	1	2	2	2	1	1	1	1	1	1	4	4	1	4	4	4	4	4	4	4	4	4	4		1		1
897	478	5	0	0	1	1		3	5			3	1	1	1	1	1	1	1	1	1	1	1	1	1	2	1	1	2	1	1	4	4	4	4	4	4	4	1	4	4		3		5
900	479	1	0	0	#NULL!	1		2	1			2	3	1	2	1	1	1	1	2	2	2	1	2	1	1	1	1	4	4	4	4	4	1	4	4	4	4	4	4	4		2		1
823	500	1	1	50	0	1	minimale Banderosion, subj: OB --> lokale Therapie	1	2			3	1	1	1	1	1	1	1	2	2	2	1	1	1	1	1	1	1	4	1	4	4	4	4	4	4	4	4	4	4		1		2
939	501	1	0	40	1	1	Stresstest: minimal, positiv inkontinent	3	5			1	4	1	1	1	1	1	1	2	2	2	1	1	1	1	1	4	4	4	2	4	4	4	4	4	4	4	4	4	4		3		5
941	503	0	0	20	0	1	gelegentlich Drang / DD: Ãœberempfindl. sonst OB	1	2			3	4	2	2	2	2	1	1	2	1	2	3	2	1	2	1	4	4	4	1	3	1	3	3	4	1	4	1	4	4		1		2
942	504	0	0	0	1	1		1	1			3	2	2	3	1	1	1	2	1	1	1	3	2	3	2	2	4	1	3	4	3	3	2	3	2	2	#NULL!	1	1	4		1		1
1036	505	0	0	3	0	1	2 bis 3mal die Woche Dranginkontinenz	2	2			4	4	4	4	4	4	4	4	1	1	2	4	4	4	3	4	4	4	4	4	3	3	3	3	4	4	4	3	3	4		2		2
943	506	0	0	5	0	1	OB. kein SUI, keine Dranginkontinenz	#NULL!	1			2	2	1	1	2	2	1	1	2	2	2	2	2	1	4	3	2	3	4	3	3	3	4	4	4	4	4	1	1	4		#NULL!		1
818	521	0	0	0	0	#NULL!	Pat mÃ¶chte keine Urodynamik	1	1			3	2	2	2	3	2	1	2	2	1	2	2	2	2	1	1	4	3	4	3	1	1	4	3	4	4	4	4	4	4		1		1
865	522	1	0	0	#NULL!	#NULL!	Es konnhte wegen Durchfall keine Urodynamik stattfinden	2	2			1	1	1	1	1	1	1	1	2	2	2	1	1	1	1	1	1	1	4	1	4	4	4	4	4	4	4	4	4	4		2		2
790	523	0	0	0	0	1	pat. hat seit 04/11 diag. VIA- Flimmern und nimmt Marcum. dementsprechend zugefÃ¼lllt (beeintrÃ¤chigt)	2	1			4	4	4	4	4	4	3	3	1	1	1	4	4	4	4	3	4	4	4	4	3	3	3	3	3	4	4	3	3	3		2		1
944	524	1	0	40	0	1	Vasikus 10mg Pat. hatte Apoplex vor einem 1hr, deswegen weniger AZ	3	3			3	3	1	1	1	1	1	1	2	2	2	1	1	1	1	1	1	4	4	1	1	1	1	4	4	4	4	4	4	4		3		3
995	526	1	0		#NULL!		keine Untersuchung gewÃ¼nscht da Ehemann gerade verstorbennur FragebÃ¶den	1	1			2	1	1	1	1	1	1	1	2	2	2	1	1	1	1	1	1	2	1	1	1	#NULL!	4	4	4	4	4	4	4	4		1		1
997	527	2	0	0	0	#NULL!		#NULL!	#NULL!			2	1	1	1	1	1	1	1	1	5	2	1	1	1	1	1	1	4	2	1	4	4	4	4	1	4	4	1	4	4		#NULL!		#NULL!
946	531	0	0	5	0	0	Drangbeschwerden vorhanden	1	1			3	2	2	#NULL!	1	1	1	1	2	2	2	1	1	1	2	1	2	1	2	1	1	1	1	1	1	4	4	4	4	4		1		1
1028	532	0	0	10	0	#NULL!	Pat verweigert Urodynamik	1	1			2	1	1	1	1	1	1	1	2	2	2	1	1	1	1	1	1	1	1	1	4	4	4	4	1	4	4	4	4	4		1		1
1018	535	0	#NULL!		#NULL!	#NULL!	mÃ¶chte nicht zur Untersuchung kommen, schickte uns BÃ¶gen zu	1	1			1	1	1	1	1	1	1	1	2	2	2	1	1	1	2	1	1	4	1	1	4	3	2	1	4	4	4	4	4	4		1		1
901	541	0	0	0	0	1		1	1			2	1	1	1	1	1	1	1	1	1	1	1	1	1	1	1	1	1	4	1	4	4	4	4	4	#NULL!	4	4	4	4		1		1
898	542	0	0	0	0	1		1	1			1	1	1	1	1	1	1	1	2	2	2	1	1	1	1	1	4	1	4	1	4	4	4	4	4	4	4	4	4	4		1		1
788	544	0	0	0	0	1		1	1			1	4	2	1	2	1	1	1	2	1	2	1	1	1	2	2	4	4	4	1	4	1	4	4	4	4	4	1	4	4		1		1
787	545	0	0	0	0	1		1	1			1	2	1	1	1	1	1	1	1	1	1	1	1	1	2	1	1	2	4	1	1	1	4	4	4	4	4	4	4	4		1		1
902	553	0	0	0	0	1		1	1			1	2	1	1	1	1	1	1	1	1	1	2	2	1	3	1	4	1	4	4	#NULL!	4	2	2	2	3	4	4	4	4		1		1
904	555	0	0	0	#NULL!	1		1	1			2	3	1	1	2	1	1	1	5	5	2	2	2	1	1	1	4	1	4	4	1	1	4	2	1	4	3	4	4	4		1		1
1038	556	0	0	0	0	1		1	1			1	1	1	1	1	1	1	1	1	1	1	1	1	1	1	1	1	1	4	1	4	4	4	4	4	4	4	4	4	4		1		1
885	557	0	0	0	0	1		1	1			2	2	1	1	2	1	1	1	3	3	2	1	1	1	1	1	1	1	4	1	4	4	2	4	1	4	4	4	4	4		1		1
999	558	0	0	0	0	1		1	1			2	1	1	1	1	1	1	1	2	2	2	1	1	1	1	1	1	1	1	1	2	1	4	4	4	4	4	4	4	4		1		1
924	561	#NULL!	#NULL!		#NULL!	#NULL!		#NULL!	#NULL!			2	2	2	2	1	1	1	1	2	2	3	2	2	1	4	2	3	4	4	1	1	3	3	3	4	4	4	4	4	4		#NULL!		#NULL!
923	562	0	0	9	0	1	nach erter OP (TVT-O) keine Besserung, nach 2. Op (TVT) kontinent - Pat. sehr zufrieden	1	1			3	1	1	1	1	1	1	1	1	1	1	1	1	1	1	1	2	1	4	#NULL!	4	4	4	4	1	4	4	4	4	4		1		1
991	563	0	#NULL!	0	0	1		#NULL!	#NULL!			1	1	1	1	1	1	1	1	2	2	2	1	1	1	1	1	4	4	#NULL!	1	1	1	4	4	4	4	4	4	4	4		#NULL!		#NULL!
1002	564	0	0	0	0	1	Pat. sehr zufrieden, ansonsten nur bei sehr voller Blase trÃ¶pfelweise Verlust	2	1			2	4	4	4	4	4	1	1	1	1	1	1	1	1	2	1	4	4	4	4	3	2	2	4	3	4	4	4	4	4		2		1
1003	565	0	#NULL!	0	0	1		#NULL!	#NULL!			1	1	1	1	1	1	1	1	1	1	2	1	1	1	1	1	4	1	4	1	4	4	4	4	4	4	4	4	4	4		#NULL!		#NULL!
1004	566	0	#NULL!	0	0	1		#NULL!	#NULL!			2	1	1	1	1	1	1	1	2	2	2	1	1	1	1	1	1	1	2	1	4	4	4	4	4	4	4	4	4	4		#NULL!		#NULL!
990	567	1	0	0	0	1	09: Vext (Dehnung d. Harnleiter) aufgrund rez. HWI beim Urologen, Pat. sehr zufrieden	2	1			1	2	1	1	1	1	1	1	2	2	2	1	1	1	1	1	1	1	2	1	4	4	4	1	1	4	4	1	4	4		2		1
1005	568	1	0	0	1	1	Pat. subj. zufrieden,	2	1			2	1	1	1	1	1	1	1	2	2	2	1	1	1	1	1	1	2	4	1	2	4	4	4	4	4	4	4	4	4		2		1
989	569	0	1	10	0	1	kleine asymptomatische Erosionen	#NULL!	#NULL!			2	2	1	1	1	1	1	1	2	2	2	1	1	1	2	2	4	4	4	1	2	2	2	1	1	4	4	4	4	4		#NULL!		#NULL!
886	571	1	0	0	1	1	Rezidivst. 3	2	3			2	1	1	1	1	1	1	1	2	2	2	1	1	1	1	1	1	4	1	1	4	4	4	4	1	4	4	4	4	4		2		3
887	572	#NULL!	#NULL!		#NULL!	#NULL!		#NULL!	#NULL!			1	1	1	1	1	1	1	1	2	2	2	1	1	1	1	1	1	1	1	1	4	4	4	4	4	4	4	4	4	4		#NULL!		#NULL!
983	573	1	0	20	0	1	Drang stÃ¤rker als prÃ¤ op.	2	1			4	4	4	4	4	4	2	2	4	1	2	4	4	3	2	3	4	4	4	4	3	2	3	3	3	1	4	2	4	4		2		1
982	574	0	0	0	0	1		#NULL!	#NULL!			4	1	1	1	2	1	1	1	2	2	2	1	1	1	1	1	1	4	4	1	2	3	2	2	4	4	4	4	4	4		#NULL!		#NULL!
980	576	0	0	0	1	1	Rezidivsi IÂ°	1	2			2	2	1	2	2	1	1	1	2	2	2	1	1	1	1	1	2	1	4	1	4	1	4	4	1	4	4	1	1	1		1		2
979	577	0	0	0	0	1	Bei Z. TVT-O, Harndrangbeschwerden 1, wenn 1 Cystoskopie, Erosion	#NULL!	#NULL!			3	1	1	1	1	1	1	1	2	2	2	1	1	1	1	1	1	2	4	1	4	4	4	4	4	4	4	4	4	4		#NULL!		#NULL!
1025	578	1	0	5	0	1	sehr zufrieden!	1	1			3	1	1	1	1	1	1	1	1	1	1	1	1	1	2	1	1	2	4	4	1	2	4	4	4	4	4	4	4	4		1		1
1024	579	0	0	0	#NULL!	1	Pat. sehr zufrieden, kann alles machen. Keine Vorlagen, sehr froh!"Ich hab' wieder zu leben begonnen	1	1			4	2	2	2	3	3	2	2	3	3	2	3	3	2	3	1	4	3	4	4	3	3	3	2	2	2	1	1	1	1		1		1
786	581	0	0	0	0	1	Pat. sehr zufrieden	1	1																																		1		1
785	582	1	0	0	1	1		2	2																																		2		2
784	583	1	0		#NULL!	#NULL!		2	1																																		2		1
783	584	0	0	0	0	1	Pat. sehr zufrieden	1	1																																		1		1
1049	586	0	0	0	1	1	trÃ¶pfchenweise Verlust bei starkem Husten, Pat. sonst sehr zufrieden	2	1																																		2		1
1074	587	0	0	0	0	1	Pat. sehr zufrieden	#NULL!	1																																		#NULL!		1
984	588	#NULL!	#NULL!		#NULL!	#NULL!	tel. beantwortet	1	7																																		1		7
977	590	0	0	0	0	1		3	3																																		3		3
976	591	4	0	5	0	1		2	2																																		2		2
1202	592	0	0	10	0	1	Pat. sehr zufrieden	1	1																																		1		1
1201	593	0	#NULL!		#NULL!	#NULL!	Pat. mit OP sehr zufrieden, 2xHWI sonst keine Prob. Aus kÃ¶rperlichen GrÃ¼nden kein UD -> wird HÃ¼ftop.	1	1																																		1		1
888	594	0	0	5	0	1	subj. sehr zufrieden	1	1																																		1		1
1050	596	#NULL!	#NULL!		#NULL!	1		2	1																																		2		1
1056	597	1	0	0	0	1		1	1																																		1		1
1051	598	4	0	55	0	1	Drangink. bereits vor OP bekannt; Ditropan 3x 1/2Tbl tÃ¤gl. seit 1hren; tÃ¤gl. 80mg Lasix z. EntwÃ¤ss.	3	3																																		3		3
1055	599	4	0	0	0	1		3	4																																		3		4
1075	600	5	0	0	0	1		3	5																																		3		5
975	601	#NULL!	#NULL!		#NULL!	#NULL!		#NULL!	#NULL!																																		#NULL!		#NULL!
974	602	#NULL!	#NULL!		#NULL!	#NULL!		#NULL!	#NULL!																																		#NULL!		#NULL!
1196	605	#NULL!	#NULL!		#NULL!	#NULL!		#NULL!	#NULL!																																		#NULL!		#NULL!
1198	607	#NULL!	#NULL!		#NULL!	#NULL!		#NULL!	#NULL!																																		#NULL!		#NULL!
1071	612	#NULL!	#NULL!		#NULL!	#NULL!		#NULL!	#NULL!																																		#NULL!		#NULL!
1199	614	#NULL!	#NULL!		#NULL!	#NULL!		#NULL!	#NULL!																																		#NULL!		#NULL!
1200	615	#NULL!	#NULL!		#NULL!	#NULL!		#NULL!	#NULL!																																		#NULL!		#NULL!
889	619	#NULL!	#NULL!		#NULL!	#NULL!		#NULL!	#NULL!																																		#NULL!		#NULL!
1068	621	0	0	10	1	1		#NULL!	#NULL!																																		#NULL!		#NULL!
1088	622	#NULL!	#NULL!		#NULL!	#NULL!	will nicht zur Untersuchung kommen, Fragebogen anbei, fÃ¼hlt sich wohl, subj. kontinent	3	2																																		3		2
1085	625	5	0	0	1	0		4	4																																		4		4
1084	626	#NULL!	#NULL!		0	1		1	1																																		1		1
1083	627	2	#NULL!	0	1	0		4	6																																		4		6
1082	628	0	#NULL!		#NULL!	#NULL!	Pat. will keine Untersuchung wegen ihres Alters, es geht ihr gut; keine Probleme mit der Blase	#NULL!	#NULL!																																		#NULL!		#NULL!
1052	631	0	1	0	0	1	1 Faden (Erosion)	#NULL!	#NULL!																																		#NULL!		#NULL!
1078	633	0	#NULL!	0	0	1		1	1																																		1		1
1053	635	#NULL!	0		0	1	Tel: subj ob	#NULL!	#NULL!																																		#NULL!		#NULL!
891	636	0	#NULL!		#NULL!	#NULL!	keine Probleme	1	1																																		1		1
1021	640	0	1	90	0	1		1	1																																		1		1
1105	682	1	0	150	0	1		1	1																																		1		1
1106	683	0	0	90	0	1		1	1																																		1		1
1046	686	0	0	0	0	1		1	1																																		1		1
893	703	0	0	0	0	1		1	1																																		1		1
1017	704	41306	2	0	#NULL!	1		1	1																																		1		1
967	708	2	0	0	0	1		2	1																																		2		1
966	709	0	0		0	#NULL!	Wenn Drang, dann sofort Entleerung nÃ¶tig - kein zurÃ¼ckhalten mÃ¶glich	1	1																																		1		1
964	711	2	0		1	1		3	4																																		3		4
961	714	2	0	0	0	1		4	3																																		4		3
960	715	#NULL!	0	0	0	1		1	1																																		1		1
958	717	0	0	0	0	1		#NULL!	1																																		#NULL!		1
1047	718	0	0	0	0	1		1	1																																		1		1
957	719	1	0	0	0	1		3	3																																		3		3
987	721	1	0	0	0	1	Pat. ist kontinent und sehr zufrieden	1	1																																		1		1
1204	724	#NULL!	0	50	0	1	deutliche Besserung der Belastungsink.! gelegentlich Harnverlust. tropfenweise. Pat. zufrieden	1	2																																		1		2
1037	725	0	0	0	0	1		3	5																																		3		5
1205	727	1	0		0	1	kein de novo urge. seit 1hren Abszesse bd. Leisten im Ber.d.Bandaustrittstellen, Stichincisionen	1	1																																		1		1
952	761	0	0	20	0	1		2	2																																		2		2
951	762	0	0	0	0	1		2	1																																		2		1
1015	763	0	0	30	0	1		1	1																																		1		1
1020	801	1	0	15	0	1		2	1																																		2		1
1019	802	0	1	0	0	#NULL!		1	1																																		1		1
1210	821	0	0		1	1	minimaler Harnverlust bei voller Blase, Pat. im Gesamten aber sehr zufrieden	1	1																																		1		1
1064	822	#NULL!	0	40	#NULL!	0		4	7																																		4		7
1211	823	#NULL!	#NULL!		#NULL!	#NULL!	keine Blasenprobleme, aber Probleme nach schwerem Autounfall	1	2																																		1		2
1062	825	0	0	0	0	1		1	2																																		1		2
1065	826	0	0	0	0	1		1	2																																		1		2
1066	827	0	0	0	1	1	Stresstest: nur trÃ¶pfchenweise, subj. sehr zufrieden	1	1																																		1		1
1209	842	1	0	60	0	1		#NULL!	#NULL!																																		#NULL!		#NULL!
1058	845	#NULL!	#NULL!		#NULL!	#NULL!	Pat hatte 2012 Reoperation wegen Rezitivs - SUI - seit 2011 wieder SUI-Symptomatik, willnicht kommen	#NULL!	#NULL!																																		#NULL!		#NULL!
1060	847	#NULL!	0	0	0	1		#NULL!	2																																		#NULL!		2
