# Supplementary material for: Influence of age, BMI and parity on the success rate of midurethral slings for stress urinary incontinence
Source: PLoS One. 2018 Aug 16;13(8):e0201167. doi: 10.1371/journal.pone.0201167 (PMC6095512; doi:10.1371/journal.pone.0201167)
Supplement: S1 File — Data used for the statistical analysis of the study, collected in excel files. (ZIP) [file pone.0201167.s001.zip › Fwd_ Data Analysis/King┬┤s Q Score.xlsx]

## Sheet: Foglio1
	Baseline (n=569)		3M (n=480)		5Y (n=
	Median	SD	Median	SD	Median	SD
KHQ_gen	33.13	18.08	25.85	18.38
KHQ_incont	80.74	25.74	25.24	34.21
KHQ_role	70.90	27.18	15.31	25.72
KHQ_physical	69.57	27.86	16.07	27.20
KHQ_social	27.07	29.13	6.35	16.35
KHQ_relation	50.22	38.38	8.87	23.66
KHQ_emotion	44.90	31.52	12.63	23.71
KHQ_sleep	32.56	25.85	12.05	17.22
KHQ_severity	76.68	18.61	41.56	28.61
KHQ_OAB	44.19	26.18	68.35	34.85
KHQ_SUI	48.72	11.29	88.78	26.98
KHQ_nocturia	92.60	22.92	98.22	13.24
KHQ_intercourse	76.06	36.57	99.65	4.20
KHQ_UTI	79.43	36.87	92.2	24.12
KHQ_bladder pain	90.00	28.15	94.52	22.48
KHQ_emptying	96.23	17.70	98.29	12.34
