# Supplementary material for: Influence of age, BMI and parity on the success rate of midurethral slings for stress urinary incontinence
Source: PLoS One. 2018 Aug 16;13(8):e0201167. doi: 10.1371/journal.pone.0201167 (PMC6095512; doi:10.1371/journal.pone.0201167)
Supplement: S1 File — Data used for the statistical analysis of the study, collected in excel files. (ZIP) [file pone.0201167.s001.zip › Fwd_ Data Analysis/PGI-S.xlsx]

## Sheet: Foglio1
PGI	Baseline		3M		5Y
	median	SD	median	SD	median	SD
PGI-S	3.19	0.69	1.44	0.77	1.67
PGI-I			1.53		1.87
