# Supplementary material for: Influence of age, BMI and parity on the success rate of midurethral slings for stress urinary incontinence
Source: PLoS One. 2018 Aug 16;13(8):e0201167. doi: 10.1371/journal.pone.0201167 (PMC6095512; doi:10.1371/journal.pone.0201167)
Supplement: S1 File — Data used for the statistical analysis of the study, collected in excel files. (ZIP) [file pone.0201167.s001.zip › Fwd_ Data Analysis/Preoperative Data.xls]

## Sheet: Registry_bereinigt
patnr	Age	Height	Weight	BMI ( kg/m2)	Parity (vaginal delivery)		Stresstest	Stable Cystometry	Pad use	KHQ	Q1	Q2	Q3A	Q3B	Q4A	Q4B	Q4C	Q4D	Q5A	Q5B	Q5C	Q6A	Q6B	Q6C	Q7A	Q7B	Q8A	Q8B	Q8C	Q8D	Q22	Q23	Q24	Q25	Q26	Q27	Q28	Q29	Q30	Q31		PGIS
1	77.8809	160	70		4		1	1	4		1	4	2	2	4	4	4	4	1	1	5	3	1	2	1	3	4	1	4	4	3	2	2	2	3	1	4	4	4	4		4
2	70.4504	150	66		2		1	1	1		4	4	3	4	4	1	1	1	3	3	2	2	2	3	3	1	4	4	4	4	2	1	2	3	3	4	4	3	2	4		4
3	60.9254	165	85		4		1	1	5		1	4	1	4	4	4	4	4	2	2	2	3	1	1	1	1	3	4	4	4	1	2	4	1	1	4	4	1	4	4		3
4	56.7255	163	65		2		1	1	3		3	4	3	4	4	4	4	4	2	2	2	3	2	4	1	2	4	4	4	4	3	2	3	2	3	4	4	3	4	1		4
5	52.4873	165	65		2		1	1	7		2	3	1	2	4	2	2	1	4	4	4	3	1	3	2	1	4	3	3	4	2	1	4	4	3	3	4	3	4	4		3
6	51.3265	167	66		2		1	1	5		3	3	3	2	2	1	3	3	3	4	2	3	4	3	3	3	4	3	4	4	1	1	1	1	1	4	4	4	1	1		3
7	70.3573	169	78		2		1	1	5		2	4	4	4	4	4	2	2	5	5	3	2	1	3	1	1	4	3	4	4	2	4	3	3	3	4	3	4	4	4		4
8	63.5072	168	66		1		1	1	3		3	4	3	4	4	4	1	1	5	4	2	2	2	1	3	1	4	1	4	4	1	2	2	2	3	4	3	3	4	4		4
9	75.4059	165	72		0		1	1	5		2	4	4	4	4	3	3	2	1	1	4	2	2	2	2	1	4	2	4	4	3	3	3	3	3	4	4	4	4	4		4
10	67.039	168	85		2		1	1	2		3	4	4	4	4	4	1	1	2	2	2	2	2	2	2	2	4	2	4	4	2	2	2	2	3	4	1	1	4	4		4
11	57.7166	163	87		2		1	1	6		3	4	4	4	4	4	1	1	2	3	2	2	2	2	3	2	4	2	4	4	2	2	2	2	3	4	3	4	4	4		4
12	58.2368	168	90		2		1	1	3		3	4	4	4	4	4	1	1	1	1	2	2	1	3	3	2	4	3	4	4	3	3	3	3	3	3	4	4	4	4		4
13	51.3018	175	90		2		1	1	3		2	4	3	4	4	3	2	2	3	3	3	3	4	3	3	1	4	4	4	4	2	2	1	1	3	4	4	4	4	4		3
14	63.9754	168	82		2		1	1	6		3	3	3	4	4	4	4	3	2	2	2	1	1	2	3	3	4	3	4	4	2	3	4	4	3	4	4	4	4	4		3
15	60.1314	165	80		4		1	1	4		3	3	2	2	3	4	2	2	3	3	3	2	2	2	3	2	4	2	3	4	3	2	2	2	3	4	2	2	4	4		2
16	61.2731	166	89		1		1	1	2		3	4	3	2	1	1	2	1	3	2	2	2	2	2	4	2	4	4	4	1	3	3	1	4	3	4	1	4	4	4		3
17	57.8782	165	85		4		1	1	2		2	4	4	4	3	4	4	4	1	1	2	4	4	3	4	3	4	1	4	4	2	3	2	3	3	3	4	3	4	4		3
18	68.5065	164	73		4		1	1	5		3	4	4	4	4	4	2	2	3	1	2	2	2	1	2	2	3	4	4	4	3	3	3	3	3	4	4	4	1	4		3
19	57.5441	173	78		1		1	1	4		3	3	2	2	4	3	1	1	3	3	2	2	1	2	2	2	4	2	4	3	4	1	3	3	3	4	4	4	4	4		3
20	50.8665	163	74		3		1	1	2		2	4	3	3	3	2	1	1	2	2	2	2	2	2	1	1	4	3	4	4	2	4	4	3	3	4	4	4	4	4		3
21	73.7139	171	83		0		1	1	3		3	4	3	4	4	2	1	1	2	1	2	2	2	1	2	1	4	2	1	1	1	1	3	3	3	4	4	4	4	4		3
22	63.9507	165	93		1		1	1	1		2	4	3	4	4	4	3	3	5	5	4	4	3	4	2	2	4	3	4	2	3	1	2	1	3	4	3	1	1	2		3
23	66.2368	165	77		1		1	1	2		2	4	3	3	3	3	3	1	4	4	2	3	1	4	3	2	4	3	4	4	2	2	4	3	3	4	1	3	2	4		3
24	51.6988	170	80		2		1	1	1		2	2	2	2	2	2	1	1	2	3	2	1	1	1	3	1	4	1	4	2	3	3	4	4	3	4	4	4	4	4		3
25	51.2745	164	105		2		1	1	10		2	4	4	4	4	4	3	3	5	5	5	2	2	2	3	2	4	3	3	2	3	3	3	3	3	3	3	4	4	4		4
26	48.7803	170	64		1		1	1	0		2	3	3	2	3	2	1	1	2	3	2	2	1	1	2	2	3	4	4	2	2	2	1	2	2	1	1	2	4	1		3
27	48.0794	157	80		3		1	1	#NULL!		2	4	4	4	3	1	2	2	3	3	3	2	2	2	2	#NULL!	4	4	4	4	3	3	2	#NULL!	3	1	3	4	4	4		3
28	82.1136	162	60		0		1	1	0		2	3	3	3	3	3	1	1	1	1	1	2	2	1	2	1	4	2	4	1	2	1	1	2	3	4	4	4	4	4		3
29	66.5024	166	86		4		1	1	2		2	4	3	3	4	2	2	2	5	5	2	2	2	2	1	1	4	3	4	4	2	4	3	3	3	4	3	2	4	4		3
30	67.9699	168	68		4		1	1	0		#NULL!	#NULL!	#NULL!	#NULL!	#NULL!	#NULL!	#NULL!	#NULL!	#NULL!	#NULL!	#NULL!	#NULL!	#NULL!	#NULL!	#NULL!	#NULL!	#NULL!	#NULL!	#NULL!	#NULL!	#NULL!	#NULL!	#NULL!	#NULL!	#NULL!	#NULL!	#NULL!	#NULL!	#NULL!	#NULL!		#NULL!
31	69.4648	160	60		1		1	1	#NULL!		2	4	3	3	4	4	3	1	4	5	3	3	4	2	2	2	4	4	4	1	3	3	3	3	3	4	3	4	4	4		3
32	50.7351	168	82		1		1	0	3		3	4	1	1	1	2	2	3	2	2	2	4	3	2	2	1	3	2	4	4	2	1	3	3	3	4	4	4	4	4		4
33	80.501	172	70		3		1	1	1		3	3	4	3	3	1	3	3	2	3	2	1	3	3	2	4	2	2	2	2	2	1	1	2	3	4	4	4	4	4		4
34	66.809	162	79		1		1	1	2		2	2	2	3	2	2	1	2	1	1	3	2	1	2	2	1	4	3	4	3	2	2	4	2	3	4	4	4	4	4		3
35	75.8494	175	70		2		1	1	1		2	4	2	4	4	2	1	1	2	3	2	2	1	1	2	1	2	3	3	2	2	2	1	1	3	4	4	4	4	4		3
36	79.6359	160	72		1		1	1	3		4	4	3	4	4	2	3	2	#NULL!	#NULL!	#NULL!	4	4	4	2	3	4	1	4	4	3	1	3	3	3	4	2	1	4	4		#NULL!
37	78.3956	167	69		1		1	1	1		3	2	1	1	2	2	1	1	1	1	1	2	2	2	2	2	4	1	4	4	2	2	2	2	3	4	4	1	4	4		3
38	45.3333	168	73		2		1	1	0		2	4	2	4	4	1	1	2	4	5	3	4	1	4	2	1	4	2	4	1	3	2	1	2	3	4	1	4	4	4		3
39	80.0301	157	70		2		1	1	2		#NULL!	#NULL!	4	3	3	2	2	1	1	1	1	2	3	4	3	2	4	4	4	1	3	3	3	3	3	4	4	2	1	1		4
40	47.154	163	87		4		1	1	3		3	4	3	3	3	#NULL!	1	1	2	1	2	3	3	4	2	3	4	2	4	3	2	1	4	2	3	4	4	2	1	4		3
41	48.9911	#NULL!	#NULL!		#NULL!		1	0	#NULL!		#NULL!	#NULL!	#NULL!	#NULL!	#NULL!	#NULL!	#NULL!	#NULL!	#NULL!	#NULL!	#NULL!	#NULL!	#NULL!	#NULL!	#NULL!	#NULL!	#NULL!	#NULL!	#NULL!	#NULL!	#NULL!	#NULL!	#NULL!	#NULL!	#NULL!	#NULL!	#NULL!	#NULL!	#NULL!	#NULL!		#NULL!
42	37.117	160	81		#NULL!		1	1	#NULL!		#NULL!	#NULL!	#NULL!	#NULL!	#NULL!	#NULL!	#NULL!	#NULL!	#NULL!	#NULL!	#NULL!	#NULL!	#NULL!	#NULL!	#NULL!	#NULL!	#NULL!	#NULL!	#NULL!	#NULL!	#NULL!	#NULL!	#NULL!	#NULL!	#NULL!	#NULL!	#NULL!	#NULL!	#NULL!	#NULL!		#NULL!
43	69.963	#NULL!	#NULL!		#NULL!		1	0	#NULL!		#NULL!	#NULL!	#NULL!	#NULL!	#NULL!	#NULL!	#NULL!	#NULL!	#NULL!	#NULL!	#NULL!	#NULL!	#NULL!	#NULL!	#NULL!	#NULL!	#NULL!	#NULL!	#NULL!	#NULL!	#NULL!	#NULL!	#NULL!	#NULL!	#NULL!	#NULL!	#NULL!	#NULL!	#NULL!	#NULL!		#NULL!
44	67.3812	#NULL!	#NULL!		#NULL!		1	0	#NULL!		#NULL!	#NULL!	#NULL!	#NULL!	#NULL!	#NULL!	#NULL!	#NULL!	#NULL!	#NULL!	#NULL!	#NULL!	#NULL!	#NULL!	#NULL!	#NULL!	#NULL!	#NULL!	#NULL!	#NULL!	#NULL!	#NULL!	#NULL!	#NULL!	#NULL!	#NULL!	#NULL!	#NULL!	#NULL!	#NULL!		#NULL!
45	77.2266	163	80		2		1	1	3		#NULL!	#NULL!	#NULL!	#NULL!	#NULL!	#NULL!	#NULL!	#NULL!	#NULL!	#NULL!	#NULL!	#NULL!	#NULL!	#NULL!	#NULL!	#NULL!	#NULL!	#NULL!	#NULL!	#NULL!	#NULL!	#NULL!	#NULL!	#NULL!	#NULL!	#NULL!	#NULL!	#NULL!	#NULL!	#NULL!		#NULL!
46	37.0021	160	70		3		1	1	2		#NULL!	#NULL!	#NULL!	#NULL!	#NULL!	#NULL!	#NULL!	#NULL!	#NULL!	#NULL!	#NULL!	#NULL!	#NULL!	#NULL!	#NULL!	#NULL!	#NULL!	#NULL!	#NULL!	#NULL!	#NULL!	#NULL!	#NULL!	#NULL!	#NULL!	#NULL!	#NULL!	#NULL!	#NULL!	#NULL!		#NULL!
47	53.8426	#NULL!	#NULL!		#NULL!		1	0	#NULL!		#NULL!	#NULL!	#NULL!	#NULL!	#NULL!	#NULL!	#NULL!	#NULL!	#NULL!	#NULL!	#NULL!	#NULL!	#NULL!	#NULL!	#NULL!	#NULL!	#NULL!	#NULL!	#NULL!	#NULL!	#NULL!	#NULL!	#NULL!	#NULL!	#NULL!	#NULL!	#NULL!	#NULL!	#NULL!	#NULL!		#NULL!
48	48.4244	#NULL!	#NULL!		#NULL!		1	0	#NULL!		#NULL!	#NULL!	#NULL!	#NULL!	#NULL!	#NULL!	#NULL!	#NULL!	#NULL!	#NULL!	#NULL!	#NULL!	#NULL!	#NULL!	#NULL!	#NULL!	#NULL!	#NULL!	#NULL!	#NULL!	#NULL!	#NULL!	#NULL!	#NULL!	#NULL!	#NULL!	#NULL!	#NULL!	#NULL!	#NULL!		#NULL!
49	62.4942	#NULL!	#NULL!		#NULL!		1	0	#NULL!		#NULL!	#NULL!	#NULL!	#NULL!	#NULL!	#NULL!	#NULL!	#NULL!	#NULL!	#NULL!	#NULL!	#NULL!	#NULL!	#NULL!	#NULL!	#NULL!	#NULL!	#NULL!	#NULL!	#NULL!	#NULL!	#NULL!	#NULL!	#NULL!	#NULL!	#NULL!	#NULL!	#NULL!	#NULL!	#NULL!		#NULL!
50	65.9247	#NULL!	#NULL!		#NULL!		1	0	#NULL!		#NULL!	#NULL!	#NULL!	#NULL!	#NULL!	#NULL!	#NULL!	#NULL!	#NULL!	#NULL!	#NULL!	#NULL!	#NULL!	#NULL!	#NULL!	#NULL!	#NULL!	#NULL!	#NULL!	#NULL!	#NULL!	#NULL!	#NULL!	#NULL!	#NULL!	#NULL!	#NULL!	#NULL!	#NULL!	#NULL!		#NULL!
51	62.5298	160	65		2		1	1	2		#NULL!	#NULL!	#NULL!	#NULL!	#NULL!	#NULL!	#NULL!	#NULL!	#NULL!	#NULL!	#NULL!	#NULL!	#NULL!	#NULL!	#NULL!	#NULL!	#NULL!	#NULL!	#NULL!	#NULL!	#NULL!	#NULL!	#NULL!	#NULL!	#NULL!	#NULL!	#NULL!	#NULL!	#NULL!	#NULL!		#NULL!
52	35.989	#NULL!	#NULL!		#NULL!		1	0	#NULL!		#NULL!	#NULL!	#NULL!	#NULL!	#NULL!	#NULL!	#NULL!	#NULL!	#NULL!	#NULL!	#NULL!	#NULL!	#NULL!	#NULL!	#NULL!	#NULL!	#NULL!	#NULL!	#NULL!	#NULL!	#NULL!	#NULL!	#NULL!	#NULL!	#NULL!	#NULL!	#NULL!	#NULL!	#NULL!	#NULL!		#NULL!
53	51.989	158	58		2		1	1	5		#NULL!	#NULL!	#NULL!	#NULL!	#NULL!	#NULL!	#NULL!	#NULL!	#NULL!	#NULL!	#NULL!	#NULL!	#NULL!	#NULL!	#NULL!	#NULL!	#NULL!	#NULL!	#NULL!	#NULL!	#NULL!	#NULL!	#NULL!	#NULL!	#NULL!	#NULL!	#NULL!	#NULL!	#NULL!	#NULL!		#NULL!
55	63.2827	161105	#NULL!		#NULL!		1	0	#NULL!		#NULL!	#NULL!	#NULL!	#NULL!	#NULL!	#NULL!	#NULL!	#NULL!	#NULL!	#NULL!	#NULL!	#NULL!	#NULL!	#NULL!	#NULL!	#NULL!	#NULL!	#NULL!	#NULL!	#NULL!	#NULL!	#NULL!	#NULL!	#NULL!	#NULL!	#NULL!	#NULL!	#NULL!	#NULL!	#NULL!		#NULL!
56	69.2101	#NULL!	#NULL!		#NULL!		1	0	#NULL!		#NULL!	#NULL!	#NULL!	#NULL!	#NULL!	#NULL!	#NULL!	#NULL!	#NULL!	#NULL!	#NULL!	#NULL!	#NULL!	#NULL!	#NULL!	#NULL!	#NULL!	#NULL!	#NULL!	#NULL!	#NULL!	#NULL!	#NULL!	#NULL!	#NULL!	#NULL!	#NULL!	#NULL!	#NULL!	#NULL!		#NULL!
57	42.7132	#NULL!	#NULL!		#NULL!		1	0	#NULL!		#NULL!	#NULL!	#NULL!	#NULL!	#NULL!	#NULL!	#NULL!	#NULL!	#NULL!	#NULL!	#NULL!	#NULL!	#NULL!	#NULL!	#NULL!	#NULL!	#NULL!	#NULL!	#NULL!	#NULL!	#NULL!	#NULL!	#NULL!	#NULL!	#NULL!	#NULL!	#NULL!	#NULL!	#NULL!	#NULL!		#NULL!
58	67.7426	#NULL!	#NULL!		#NULL!		1	0	#NULL!		#NULL!	#NULL!	#NULL!	#NULL!	#NULL!	#NULL!	#NULL!	#NULL!	#NULL!	#NULL!	#NULL!	#NULL!	#NULL!	#NULL!	#NULL!	#NULL!	#NULL!	#NULL!	#NULL!	#NULL!	#NULL!	#NULL!	#NULL!	#NULL!	#NULL!	#NULL!	#NULL!	#NULL!	#NULL!	#NULL!		#NULL!
59	62.883	#NULL!	#NULL!		#NULL!		1	0	#NULL!		#NULL!	#NULL!	#NULL!	#NULL!	#NULL!	#NULL!	#NULL!	#NULL!	#NULL!	#NULL!	#NULL!	#NULL!	#NULL!	#NULL!	#NULL!	#NULL!	#NULL!	#NULL!	#NULL!	#NULL!	#NULL!	#NULL!	#NULL!	#NULL!	#NULL!	#NULL!	#NULL!	#NULL!	#NULL!	#NULL!		#NULL!
60	45.6071	#NULL!	#NULL!		#NULL!		1	0	#NULL!		#NULL!	#NULL!	#NULL!	#NULL!	#NULL!	#NULL!	#NULL!	#NULL!	#NULL!	#NULL!	#NULL!	#NULL!	#NULL!	#NULL!	#NULL!	#NULL!	#NULL!	#NULL!	#NULL!	#NULL!	#NULL!	#NULL!	#NULL!	#NULL!	#NULL!	#NULL!	#NULL!	#NULL!	#NULL!	#NULL!		#NULL!
61	64.7803	168	86		2		1	1	4		2	4	2	2	4	4	2	2	5	5	4	2	3	4	3	2	2	3	4	2	3	3	2	3	4	1	1	4	4	4		3
62	72.3532	172	80		6		1	1	2		2	2	2	1	2	1	1	1	3	3	2	1	1	1	2	1	4	1	4	1	2	1	2	2	3	4	2	4	4	4		2
63	72.3532	149	58		3		1	1	2		2	3	3	3	1	1	1	1	1	1	2	1	3	2	3	1	1	2	4	1	2	1	2	2	3	4	4	4	4	4		3
64	46.4695	158	53		3		1	1	3		2	3	3	3	3	4	3	2	2	2	2	2	2	2	1	2	4	1	4	4	2	4	2	2	3	4	4	3	2	4		3
65	41.0568	170	66		4		1	1	4		3	4	3	4	4	1	2	1	5	5	3	2	1	2	3	#NULL!	2	3	4	4	3	3	3	3	3	4	3	3	3	4		3
66	52.7995	173	77		1		1	1	2		2	2	2	3	3	2	1	1	2	3	2	2	1	2	3	1	4	1	4	3	3	3	3	3	3	4	4	4	4	4		3
67	54.2259	168	84		2		1	1	4		2	4	4	4	4	4	3	4	4	2	3	3	3	4	1	1	4	4	4	4	3	3	4	4	3	4	3	2	4	4		4
68	48.6872	162	50		1		1	1	#NULL!		3	3	2	3	4	3	1	1	2	2	2	2	2	2	2	#NULL!	4	4	4	2	1	1	4	4	3	4	4	4	4	4		3
69	54.7625	168	70		1		1	1	2		1	4	4	4	3	4	#NULL!	2	1	#NULL!	3	2	4	#NULL!	4	2	4	3	4	4	3	3	3	3	3	1	#NULL!	#NULL!	1	#NULL!		4
70	58.6858	161	89		0		1	1	3		2	4	3	3	4	1	1	1	1	1	1	1	1	2	1	2	4	4	4	1	3	4	1	2	3	4	4	4	4	4		3
71	78.3929	167	87		0		1	1	2		#NULL!	#NULL!	#NULL!	#NULL!	#NULL!	#NULL!	#NULL!	#NULL!	#NULL!	#NULL!	#NULL!	#NULL!	#NULL!	#NULL!	#NULL!	#NULL!	#NULL!	#NULL!	#NULL!	#NULL!	#NULL!	#NULL!	#NULL!	#NULL!	#NULL!	#NULL!	#NULL!	#NULL!	#NULL!	#NULL!		#NULL!
72	56.3066	168	82		3		1	1	2		4	3	3	4	3	2	2	2	3	3	3	2	3	3	3	3	4	2	3	4	3	3	3	3	3	3	3	1	4	4		3
73	42.2094	168	96		0		1	1	4		3	4	4	4	4	3	1	1	5	5	1	4	2	4	2	2	4	3	4	4	2	1	2	3	3	4	3	4	4	4		4
74	76.2163	173	113		3		1	1	4		3	4	4	#NULL!	4	3	1	1	#NULL!	#NULL!	#NULL!	4	2	4	2	2	4	2	4	4	2	2	2	3	3	4	#NULL!	4	4	4		4
75	59.8768	161	63		1		1	1	0		2	4	3	3	3	1	1	1	1	1	1	2	1	1	1	1	1	2	4	1	1	4	4	4	3	4	4	4	4	4		3
76	69.0705	160	69		3		1	1	4		2	4	4	4	4	4	3	2	3	1	2	3	3	3	1	2	4	4	4	4	3	4	2	3	3	4	4	4	4	4		4
77	63.1348	172	84		4		1	1	5		4	4	4	4	3	2	3	3	2	2	4	3	3	4	2	2	4	4	4	4	2	4	2	2	3	1	4	4	1	4		4
78	48.9227	172	62		2		1	1	4		3	4	4	4	4	#NULL!	3	1	3	2	3	3	3	3	2	1	1	4	4	3	3	1	1	2	3	4	4	4	4	4		3
79	63.4387	170	89		2		1	1	3		#NULL!	#NULL!	#NULL!	#NULL!	#NULL!	#NULL!	#NULL!	#NULL!	#NULL!	#NULL!	#NULL!	#NULL!	#NULL!	#NULL!	#NULL!	#NULL!	#NULL!	#NULL!	#NULL!	#NULL!	#NULL!	#NULL!	#NULL!	#NULL!	#NULL!	#NULL!	#NULL!	#NULL!	#NULL!	#NULL!		#NULL!
80	41.3388	169	70		2		1	0	3		2	3	2	3	4	1	1	1	2	3	2	4	3	4	1	1	4	4	4	4	3	2	2	2	3	4	2	4	4	4		3
81	59.3922	158	47		3		1	1	4		3	4	3	4	4	2	3	2	5	5	3	4	3	4	1	3	4	2	4	4	2	4	3	3	3	4	3	4	4	4		#NULL!
82	60.8925	158	47		3		1	1	4		#NULL!	#NULL!	#NULL!	#NULL!	#NULL!	#NULL!	#NULL!	#NULL!	4	3	3	4	2	2	1	2	4	4	4	2	2	4	2	3	3	4	2	4	4	4		#NULL!
83	62.1355	158	77		4		1	1	4		#NULL!	#NULL!	#NULL!	#NULL!	#NULL!	#NULL!	#NULL!	#NULL!	2	3	2	1	2	2	2	#NULL!	4	2	#NULL!	1	3	2	3	3	3	4	2	#NULL!	1	1		#NULL!
84	57.7988	170	78		3		1	1	4		4	4	4	4	4	4	3	4	5	5	4	3	2	2	2	2	2	2	4	4	3	3	3	#NULL!	3	3	2	3	3	3		#NULL!
86	53.8234	163	75		3		1	1	2		2	3	3	3	4	2	1	1	3	3	3	2	2	2	2	2	4	4	4	4	3	2	2	3	3	4	4	4	4	1		#NULL!
87	43.2854	167	57		2		1	1	2		#NULL!	#NULL!	#NULL!	#NULL!	#NULL!	#NULL!	#NULL!	#NULL!	#NULL!	#NULL!	#NULL!	#NULL!	#NULL!	#NULL!	#NULL!	#NULL!	#NULL!	#NULL!	#NULL!	#NULL!	#NULL!	#NULL!	#NULL!	#NULL!	#NULL!	#NULL!	#NULL!	#NULL!	#NULL!	#NULL!		#NULL!
88	44.2519	170	83		2		1	1	3		1	3	3	3	3	3	1	1	5	3	2	2	2	3	2	1	2	4	4	4	3	2	3	3	3	4	1	4	4	1		4
89	55.7399	158	64		2		1	1	2		#NULL!	#NULL!	2	2	2	1	1	1	1	1	2	2	2	2	2	2	3	2	2	2	3	2	2	2	3	4	#NULL!	4	4	4		2
90	64.4408	168	85		2		1	1	2		2	2	1	2	1	1	1	1	2	2	2	1	1	1	2	1	1	1	4	1	2	2	4	4	3	4	4	4	4	4		2
91	45.1745	165	55		4		1	1	1		2	4	3	4	4	2	2	1	2	2	2	2	1	4	2	1	4	3	3	2	3	3	2	2	3	4	4	2	3	4		3
92	40.7365	162	54		2		1	1	0		1	3	1	2	4	1	1	1	1	2	2	2	1	2	1	1	1	2	4	3	4	4	4	4	3	4	4	4	4	4		3
93	81.9713	160	#NULL!		1		1	1	3		3	4	4	4	4	4	2	2	1	1	#NULL!	4	2	4	1	2	4	1	4	4	2	4	4	4	3	4	4	4	4	4		4
94	53.1417	174	77		1		1	1	3		1	3	2	4	4	2	1	1	4	4	3	1	2	2	2	2	3	2	4	2	1	1	4	2	3	4	2	4	4	4		3
95	49.4428	161	66		2		1	1	4		2	4	3	4	4	4	3	3	4	3	3	2	2	2	1	1	4	3	4	3	3	4	4	2	3	4	4	4	4	4		4
96	44.7337	165	62		#NULL!		1	0	1		1	3	2	3	4	1	1	1	2	2	2	1	2	1	1	1	3	3	4	1	2	4	1	3	4	4	4	2	4	4		3
97	52.449	#NULL!	#NULL!		#NULL!		1	0	#NULL!		#NULL!	#NULL!	#NULL!	#NULL!	#NULL!	#NULL!	#NULL!	#NULL!	#NULL!	#NULL!	#NULL!	#NULL!	#NULL!	#NULL!	#NULL!	#NULL!	#NULL!	#NULL!	#NULL!	#NULL!	#NULL!	#NULL!	#NULL!	#NULL!	#NULL!	#NULL!	#NULL!	#NULL!	#NULL!	#NULL!		#NULL!
98	54.0507	163	76		2		1	1	#NULL!		3	4	4	4	4	4	2	2	1	1	3	4	2	2	3	2	4	3	4	1	3	2	3	3	3	4	4	4	2	4		3
101	55.9754	170	73		2		1	1	7		#NULL!	#NULL!	#NULL!	#NULL!	#NULL!	#NULL!	#NULL!	#NULL!	#NULL!	#NULL!	#NULL!	#NULL!	#NULL!	#NULL!	#NULL!	#NULL!	#NULL!	#NULL!	#NULL!	#NULL!	#NULL!	#NULL!	#NULL!	#NULL!	#NULL!	#NULL!	#NULL!	#NULL!	#NULL!	#NULL!		#NULL!
102	75.7372	170	85		3		1	1	6		#NULL!	#NULL!	#NULL!	#NULL!	#NULL!	#NULL!	#NULL!	#NULL!	#NULL!	#NULL!	#NULL!	#NULL!	#NULL!	#NULL!	#NULL!	#NULL!	#NULL!	#NULL!	#NULL!	#NULL!	#NULL!	#NULL!	#NULL!	#NULL!	#NULL!	#NULL!	#NULL!	#NULL!	#NULL!	#NULL!		#NULL!
103	38.4914	170	112		1		1	1	2		#NULL!	#NULL!	#NULL!	#NULL!	#NULL!	#NULL!	#NULL!	#NULL!	#NULL!	#NULL!	#NULL!	#NULL!	#NULL!	#NULL!	#NULL!	#NULL!	#NULL!	#NULL!	#NULL!	#NULL!	#NULL!	#NULL!	#NULL!	#NULL!	#NULL!	#NULL!	#NULL!	#NULL!	#NULL!	#NULL!		#NULL!
104	54.2341	158	71		3		1	1	2		#NULL!	#NULL!	#NULL!	#NULL!	#NULL!	#NULL!	#NULL!	#NULL!	#NULL!	#NULL!	#NULL!	#NULL!	#NULL!	#NULL!	#NULL!	#NULL!	#NULL!	#NULL!	#NULL!	#NULL!	#NULL!	#NULL!	#NULL!	#NULL!	#NULL!	#NULL!	#NULL!	#NULL!	#NULL!	#NULL!		#NULL!
105	67.3429	159	68		4		1	1	2		#NULL!	#NULL!	#NULL!	#NULL!	#NULL!	#NULL!	#NULL!	#NULL!	#NULL!	#NULL!	#NULL!	#NULL!	#NULL!	#NULL!	#NULL!	#NULL!	#NULL!	#NULL!	#NULL!	#NULL!	#NULL!	#NULL!	#NULL!	#NULL!	#NULL!	#NULL!	#NULL!	#NULL!	#NULL!	#NULL!		#NULL!
106	74.3573	168	98		1		1	1	4		#NULL!	#NULL!	#NULL!	#NULL!	#NULL!	#NULL!	#NULL!	#NULL!	#NULL!	#NULL!	#NULL!	#NULL!	#NULL!	#NULL!	#NULL!	#NULL!	#NULL!	#NULL!	#NULL!	#NULL!	#NULL!	#NULL!	#NULL!	#NULL!	#NULL!	#NULL!	#NULL!	#NULL!	#NULL!	#NULL!		#NULL!
107	59.0719	154	67		2		1	1	4		#NULL!	#NULL!	#NULL!	#NULL!	#NULL!	#NULL!	#NULL!	#NULL!	#NULL!	#NULL!	#NULL!	#NULL!	#NULL!	#NULL!	#NULL!	#NULL!	#NULL!	#NULL!	#NULL!	#NULL!	#NULL!	#NULL!	#NULL!	#NULL!	#NULL!	#NULL!	#NULL!	#NULL!	#NULL!	#NULL!		#NULL!
108	58.9596	#NULL!	#NULL!		#NULL!		1	0	#NULL!		#NULL!	#NULL!	#NULL!	#NULL!	#NULL!	#NULL!	#NULL!	#NULL!	#NULL!	#NULL!	#NULL!	#NULL!	#NULL!	#NULL!	#NULL!	#NULL!	#NULL!	#NULL!	#NULL!	#NULL!	#NULL!	#NULL!	#NULL!	#NULL!	#NULL!	#NULL!	#NULL!	#NULL!	#NULL!	#NULL!		#NULL!
109	49.6263	173	96		2		1	1	3		2	4	2	4	4	1	2	1	2	3	3	4	3	1	2	1	4	4	4	3	3	2	4	4	3	4	1	4	4	4		3
110	58.7269	160	78		1		1	1	4		2	4	3	4	4	3	4	3	5	5	5	4	4	3	3	4	4	4	4	4	4	1	1	3	3	4	4	4	4	4		4
111	54.0972	166	74		0		1	1	2		2	2	2	2	3	1	1	1	1	1	2	1	1	1	1	1	2	1	3	1	1	4	4	1	3	4	4	1	4	4		3
112	58.2177	160	70		1		1	1	3		2	4	4	4	4	4	3	2	1	1	1	2	2	2	4	4	4	3	4	4	3	3	3	3	3	4	4	4	4	4		#NULL!
113	59.1978	160	86		2		1	1	3		3	4	4	3	3	3	4	4	4	5	3	4	4	4	3	2	4	1	4	4	3	3	3	3	3	4	2	4	4	4		3
114	48.6324	165	105		2		1	1	2		2	4	4	3	4	4	3	2	1	1	4	3	3	3	1	1	3	2	4	4	3	2	3	3	3	4	4	4	1	4		4
115	48.293	156	69		1		1	1	2		2	3	2	3	3	1	1	1	2	2	2	2	1	1	3	1	4	4	4	2	2	2	4	2	3	4	1	1	4	4		3
116	53.4894	156	68		2		1	1	8		3	4	4	4	4	4	4	3	5	2	4	4	4	4	4	4	4	4	3	4	3	3	3	3	3	4	4	4	4	4		4
117	67.1923	162	90		1		1	1	4		3	4	3	4	4	4	4	4	5	5	4	3	3	4	4	3	4	4	4	4	3	3	3	3	3	3	3	3	2	2		4
118	54.7734	152	65		3		1	1	5		2	4	4	4	4	4	2	1	3	#NULL!	3	2	1	2	4	2	4	4	4	4	3	#NULL!	3	3	3	1	1	#NULL!	4	4		3
119	61.4867	165	85		5		1	1	5		2	2	2	2	3	2	1	1	3	1	2	1	1	1	3	1	4	3	4	3	3	3	4	4	3	4	4	3	3	4		3
120	64.668	164	60		2		1	1	3		3	4	3	3	4	4	3	2	5	5	4	4	4	4	3	2	4	3	4	2	3	3	3	3	3	1	3	2	1	4		2
121	60.3231	159	101		1		1	1	2		1	2	3	1	3	2	1	1	3	4	2	1	1	1	2	1	4	1	4	2	4	1	4	1	3	4	3	4	4	4		2
141	54.4887	164	70		1		1	1	3		1	1	1	1	1	1	1	1	2	2	2	1	1	#NULL!	1	1	1	4	#NULL!	1	4	2	4	4	4	4	4	4	4	4		#NULL!
142	61.796	165	65		1		1	1	3		#NULL!	#NULL!	#NULL!	#NULL!	#NULL!	#NULL!	#NULL!	#NULL!	#NULL!	#NULL!	#NULL!	#NULL!	#NULL!	#NULL!	#NULL!	#NULL!	#NULL!	#NULL!	#NULL!	#NULL!	#NULL!	#NULL!	#NULL!	#NULL!	#NULL!	#NULL!	#NULL!	#NULL!	#NULL!	#NULL!		#NULL!
143	70.7406	165	85		1		1	1	3		#NULL!	#NULL!	#NULL!	#NULL!	#NULL!	#NULL!	#NULL!	#NULL!	#NULL!	#NULL!	#NULL!	#NULL!	#NULL!	#NULL!	#NULL!	#NULL!	#NULL!	#NULL!	#NULL!	#NULL!	#NULL!	#NULL!	#NULL!	#NULL!	#NULL!	#NULL!	#NULL!	#NULL!	#NULL!	#NULL!		2
144	62.5243	161	79		2		1	1	5		2	4	4	4	4	4	4	4	5	3	5	4	4	4	4	4	4	3	4	4	3	3	3	2	3	2	1	2	1	4		4
145	57.6071	168	65		1		1	1	5		4	4	3	4	4	4	4	3	5	5	4	3	2	4	3	1	4	1	3	4	3	3	3	3	3	2	2	4	1	4		3
146	64.4298	155	55		2		1	1	5		2	4	3	4	4	4	3	3	4	5	5	4	4	#NULL!	4	4	4	4	4	4	3	3	3	3	3	4	#NULL!	1	2	4		#NULL!
147	78.7132	163	73		3		1	1	3		3	4	3	4	3	4	1	2	2	1	2	2	2	2	2	2	4	2	2	3	3	3	3	3	3	2	4	4	4	4		4
148	46.9103	155	100		4		1	1	5		2	4	4	4	3	2	1	1	2	2	2	1	1	1	1	1	4	2	3	1	1	1	1	1	3	2	1	1	1	1		4
149	64.7474	158	52		2		1	1	1		2	4	1	1	1	1	1	1	2	2	2	2	2	3	2	1	2	4	4	4	1	2	4	4	4	4	4	4	4	4		1
150	71.4059	164	68		2		1	1	4		#NULL!	#NULL!	#NULL!	#NULL!	#NULL!	#NULL!	#NULL!	#NULL!	#NULL!	#NULL!	#NULL!	#NULL!	#NULL!	#NULL!	#NULL!	#NULL!	#NULL!	#NULL!	#NULL!	#NULL!	#NULL!	#NULL!	#NULL!	#NULL!	#NULL!	#NULL!	#NULL!	#NULL!	#NULL!	#NULL!		#NULL!
151	46.3984	154	63		1		1	1	3		#NULL!	#NULL!	#NULL!	#NULL!	#NULL!	#NULL!	#NULL!	#NULL!	#NULL!	#NULL!	#NULL!	#NULL!	#NULL!	#NULL!	#NULL!	#NULL!	#NULL!	#NULL!	#NULL!	#NULL!	#NULL!	#NULL!	#NULL!	#NULL!	#NULL!	#NULL!	#NULL!	#NULL!	#NULL!	#NULL!		#NULL!
152	58.7543	159	71		4		1	1	3		2	4	#NULL!	#NULL!	#NULL!	#NULL!	#NULL!	#NULL!	#NULL!	#NULL!	#NULL!	#NULL!	#NULL!	#NULL!	#NULL!	#NULL!	#NULL!	#NULL!	#NULL!	#NULL!	#NULL!	#NULL!	#NULL!	#NULL!	#NULL!	#NULL!	#NULL!	#NULL!	#NULL!	#NULL!		#NULL!
153	55.6441	151	76		0		1	0	3		#NULL!	#NULL!	#NULL!	#NULL!	#NULL!	#NULL!	#NULL!	#NULL!	#NULL!	#NULL!	#NULL!	#NULL!	#NULL!	#NULL!	#NULL!	#NULL!	#NULL!	#NULL!	#NULL!	#NULL!	#NULL!	#NULL!	#NULL!	#NULL!	#NULL!	#NULL!	#NULL!	#NULL!	#NULL!	#NULL!		#NULL!
154	38.8446	166	105		1		1	1	9		#NULL!	#NULL!	#NULL!	#NULL!	#NULL!	#NULL!	#NULL!	#NULL!	#NULL!	#NULL!	#NULL!	#NULL!	#NULL!	#NULL!	#NULL!	#NULL!	#NULL!	#NULL!	#NULL!	#NULL!	#NULL!	#NULL!	#NULL!	#NULL!	#NULL!	#NULL!	#NULL!	#NULL!	#NULL!	#NULL!		#NULL!
155	55.8795	165	98		4		1	1	3		2	4	4	3	4	3	1	2	2	2	2	1	3	1	2	1	4	2	4	4	1	2	1	4	3	2	1	4	4	4		4
156	68.9473	153	72		1		1	1	3		2	3	2	3	1	1	1	1	1	1	2	1	1	1	1	1	4	3	3	2	4	4	4	4	2	4	4	4	4	4		3
157	77.5387	164	80		6		1	1	4		2	4	4	4	4	4	4	4	1	1	2	2	2	4	1	1	4	4	4	4	3	3	1	3	3	4	4	4	4	4		4
158	69.3717	173	76		1		1	1	4		1	2	1	2	3	1	1	1	1	1	2	1	1	1	1	1	4	2	4	2	1	1	4	1	3	1	4	1	1	1		3
159	47.6222	160	75		3		1	1	3		3	4	4	4	4	4	3	3	1	2	4	4	4	4	3	4	4	4	4	4	3	2	3	3	3	4	2	2	4	4		4
160	46.412	156	65		4		1	1	3		3	3	3	4	3	2	2	2	5	4	2	2	2	2	2	1	3	3	4	2	1	3	1	2	3	4	2	4	4	4		2
161	53.5825	160	61		2		1	0	3		2	4	4	4	4	3	2	2	3	3	2	3	3	3	1	1	4	3	4	4	2	1	2	3	3	4	4	4	4	4		4
162	50.9103	167	106		4		1	1	3		2	3	3	3	3	2	2	1	4	4	4	1	2	2	1	1	4	4	4	4	4	1	4	3	3	4	4	4	4	4		3
163	79.0746	164	64		3		1	1	3		2	4	4	4	4	3	4	4	1	1	4	4	4	#NULL!	4	3	4	3	4	4	3	3	3	3	3	2	4	1	4	1		2
164	68.9391	154	133		#NULL!		1	1	#NULL!		2	4	4	4	4	4	3	3	3	5	3	4	2	#NULL!	1	1	4	2	4	4	2	#NULL!	4	4	3	4	#NULL!	4	4	4		1
165	55.7591	165	70		2		1	1	3		#NULL!	#NULL!	#NULL!	#NULL!	#NULL!	#NULL!	#NULL!	#NULL!	#NULL!	#NULL!	#NULL!	#NULL!	#NULL!	#NULL!	#NULL!	#NULL!	#NULL!	#NULL!	#NULL!	#NULL!	#NULL!	#NULL!	#NULL!	#NULL!	#NULL!	#NULL!	#NULL!	#NULL!	#NULL!	#NULL!		#NULL!
166	63.0308	159	58		1		1	1	2		3	3	2	2	4	3	2	2	2	2	2	2	2	2	1	2	4	2	4	4	2	4	4	1	3	4	4	4	4	4		#NULL!
167	60.4381	168	72		2		1	1	1		2	2	2	2	2	1	1	1	3	3	2	1	1	1	4	1	2	1	4	4	4	2	3	4	4	4	4	4	3	4		3
168	42.9021	160	54		3		1	1	2		2	3	3	3	4	3	2	1	2	2	2	1	1	2	2	2	4	4	4	4	3	3	4	3	3	4	4	1	4	4		3
169	50.1766	165	115		2		1	1	2		2	4	3	3	4	3	3	3	4	4	4	2	4	3	1	1	4	2	4	4	2	4	4	4	3	4	3	4	4	4		3
170	44.553	182	70		4		1	1	2		2	2	2	3	4	1	2	1	3	3	2	2	2	3	2	1	2	3	4	4	3	3	3	3	3	3	3	4	1	4		3
171	43.0144	160	62		5		1	1	2		1	3	3	4	4	2	2	2	5	5	3	1	1	1	1	1	4	3	4	3	3	1	1	3	3	4	3	3	3	4		3
172	65.243	165	80		1		1	1	6		3	3	4	4	4	4	1	1	3	3	3	1	1	1	3	1	4	2	4	4	#NULL!	3	3	3	3	3	3	3	3	2		4
173	72.961	163	60		6		1	1	5		2	2	2	1	1	2	1	1	2	2	2	1	1	2	1	1	4	2	4	4	2	4	1	3	3	4	4	4	4	4		4
174	53.2594	163	75		2		1	1	3		1	4	4	4	4	4	2	1	2	2	2	2	1	2	1	2	4	4	4	4	2	4	1	1	3	4	4	4	4	4		4
175	57.4155	165	83		4		1	1	4		3	4	4	4	4	4	2	2	5	5	4	3	2	2	4	3	4	1	4	4	3	3	2	4	3	3	3	1	4	4		3
176	65.8836	160	86		4		1	1	6		2	4	2	4	4	4	4	4	1	1	3	2	2	1	2	2	4	4	4	4	3	3	3	3	3	4	4	4	4	4		4
177	64.1177	169	97		2		1	1	5		2	2	4	4	4	1	1	4	2	2	2	2	2	1	3	2	4	4	4	1	3	3	3	3	3	4	3	4	4	4		3
178	42.9843	153	52		2		1	1	3		2	4	4	3	4	2	1	1	2	2	3	4	4	4	1	1	4	4	4	4	3	3	4	3	3	4	3	3	4	4		4
179	71.3347	155	70		2		1	1	0		2	4	3	#NULL!	3	2	1	1	1	1	3	2	2	4	3	2	4	3	4	4	2	2	4	2	2	4	4	4	2	4		4
180	73.9001	164	68		0		1	1	1		2	3	2	2	3	#NULL!	1	1	1	1	1	1	1	3	3	2	4	4	4	4	3	3	4	1	2	4	4	3	2	4		3
181	73.2129	162	74		4		1	1	0		#NULL!	#NULL!	#NULL!	#NULL!	#NULL!	#NULL!	#NULL!	#NULL!	#NULL!	#NULL!	#NULL!	#NULL!	#NULL!	#NULL!	#NULL!	#NULL!	#NULL!	#NULL!	#NULL!	#NULL!	#NULL!	#NULL!	#NULL!	#NULL!	#NULL!	#NULL!	#NULL!	#NULL!	#NULL!	#NULL!		#NULL!
182	74.2067	164	90		3		1	1	2		2	4	4	4	4	4	2	2	1	1	1	4	3	3	3	#NULL!	4	#NULL!	4	4	3	3	3	3	3	4	4	4	4	4		4
183	72.2902	162	75		2		1	1	3		2	2	3	3	2	4	1	1	1	1	1	2	2	2	1	1	4	3	3	4	3	2	4	2	3	4	4	4	4	4		3
184	55.0171	154	60		1		1	1	3		2	4	4	4	4	3	2	2	4	3	3	2	3	4	2	2	4	2	2	2	2	3	4	3	3	3	3	3	3	4		4
185	69.2512	165	56		1		1	1	3		2	4	4	4	4	4	1	#NULL!	2	2	2	4	4	4	2	1	4	2	4	4	1	1	#NULL!	3	3	4	#NULL!	#NULL!	#NULL!	4		#NULL!
186	59.8138	158	75		2		1	1	2		2	3	2	2	4	4	1	1	3	3	2	2	2	2	1	1	4	2	4	3	3	1	4	3	3	4	3	4	4	4		3
187	56.4791	163	67		2		1	1	3		2	2	2	3	4	3	1	1	2	3	2	2	2	2	2	1	2	2	3	4	2	1	2	2	3	4	4	2	4	1		2
188	61.5086	163	68		2		1	1	3		3	2	2	#NULL!	2	2	1	1	1	1	2	1	2	2	2	1	4	4	4	4	1	1	4	1	3	4	4	4	4	4		2
189	64.6626	168	69		2		1	1	3		3	2	2	3	3	2	1	1	2	2	2	2	1	2	2	2	4	4	4	1	2	2	1	2	3	4	4	1	1	4		3
190	39.885	173	85		1		1	1	2		2	4	4	4	4	3	1	1	2	2	2	2	1	2	2	1	4	4	4	2	3	2	3	3	3	4	4	4	4	4		3
191	70.6475	176	92		2		1	1	3		5	3	3	3	2	1	2	2	1	1	2	3	1	3	1	1	4	1	4	4	2	2	4	2	3	4	4	4	4	4		3
192	77.8207	153	85		0		1	1	2		3	4	1	2	3	1	3	1	1	1	1	4	1	4	1	1	4	2	4	4	1	1	3	3	3	3	4	4	4	4		3
193	45.4894	170	75		2		1	1	#NULL!		2	2	2	2	4	1	1	1	2	2	2	2	2	2	1	2	4	1	4	4	3	4	2	3	3	4	4	4	4	4		3
194	74.2231	156	66		2		1	1	1		2	4	3	4	4	4	3	1	1	1	2	1	1	1	3	2	4	4	4	2	3	3	3	3	3	4	4	4	4	4		3
195	42.6968	160	70		2		1	1	2		2	4	3	4	3	1	1	1	2	2	2	1	1	1	1	1	2	4	4	4	3	4	2	3	3	4	4	4	4	4		3
196	48.6242	164	63		3		1	1	0		3	3	2	2	1	2	1	1	1	3	2	1	1	2	1	1	2	1	2	2	1	1	4	1	3	4	4	1	4	4		2
197	41.9795	166	75		1		1	1	1		3	3	3	4	4	3	3	3	5	5	5	1	2	2	4	2	4	4	4	4	3	1	2	1	#NULL!	4	2	1	1	4		3
198	55.2307	158	65		3		1	0	4		3	3	3	4	1	1	1	1	4	4	2	1	1	3	2	2	4	1	4	4	3	2	3	3	4	4	3	3	3	4		3
199	82.5106	151	62		0		1	1	3		3	4	4	4	3	3	2	2	2	2	2	3	4	4	1	1	4	4	4	4	3	4	2	3	3	4	4	4	4	4		4
200	57.3032	166	90		4		1	0	5		3	4	4	4	4	2	3	3	3	4	3	3	3	4	3	2	4	3	4	4	3	2	3	3	4	2	4	1	4	4		4
201	41.7687	172	86		3		1	1	8		#NULL!	#NULL!	#NULL!	#NULL!	#NULL!	#NULL!	#NULL!	#NULL!	#NULL!	#NULL!	#NULL!	#NULL!	#NULL!	#NULL!	#NULL!	#NULL!	#NULL!	#NULL!	#NULL!	#NULL!	#NULL!	#NULL!	#NULL!	#NULL!	#NULL!	#NULL!	#NULL!	#NULL!	#NULL!	#NULL!		#NULL!
202	74.308	162	90		2		1	1	2		#NULL!	#NULL!	#NULL!	#NULL!	#NULL!	#NULL!	#NULL!	#NULL!	#NULL!	#NULL!	#NULL!	#NULL!	#NULL!	#NULL!	#NULL!	#NULL!	#NULL!	#NULL!	#NULL!	#NULL!	#NULL!	#NULL!	#NULL!	#NULL!	#NULL!	#NULL!	#NULL!	#NULL!	#NULL!	#NULL!		#NULL!
203	48.794	157	71		2		1	1	12		#NULL!	#NULL!	#NULL!	#NULL!	#NULL!	#NULL!	#NULL!	#NULL!	#NULL!	#NULL!	#NULL!	#NULL!	#NULL!	#NULL!	#NULL!	#NULL!	#NULL!	#NULL!	#NULL!	#NULL!	#NULL!	#NULL!	#NULL!	#NULL!	#NULL!	#NULL!	#NULL!	#NULL!	#NULL!	#NULL!		#NULL!
204	68.7365	153	68		3		1	1	6		#NULL!	#NULL!	#NULL!	#NULL!	#NULL!	#NULL!	#NULL!	#NULL!	#NULL!	#NULL!	#NULL!	#NULL!	#NULL!	#NULL!	#NULL!	#NULL!	#NULL!	#NULL!	#NULL!	#NULL!	#NULL!	#NULL!	#NULL!	#NULL!	#NULL!	#NULL!	#NULL!	#NULL!	#NULL!	#NULL!		#NULL!
205	42.9569	166	63		1		1	1	2		#NULL!	#NULL!	#NULL!	#NULL!	#NULL!	#NULL!	#NULL!	#NULL!	#NULL!	#NULL!	#NULL!	#NULL!	#NULL!	#NULL!	#NULL!	#NULL!	#NULL!	#NULL!	#NULL!	#NULL!	#NULL!	#NULL!	#NULL!	#NULL!	#NULL!	#NULL!	#NULL!	#NULL!	#NULL!	#NULL!		#NULL!
206	62.4038	158	100		4		1	1	3		#NULL!	#NULL!	#NULL!	#NULL!	#NULL!	#NULL!	#NULL!	#NULL!	#NULL!	#NULL!	#NULL!	#NULL!	#NULL!	#NULL!	#NULL!	#NULL!	#NULL!	#NULL!	#NULL!	#NULL!	#NULL!	#NULL!	#NULL!	#NULL!	#NULL!	#NULL!	#NULL!	#NULL!	#NULL!	#NULL!		#NULL!
207	84.8077	166	83		3		1	1	3		#NULL!	#NULL!	#NULL!	#NULL!	#NULL!	#NULL!	#NULL!	#NULL!	#NULL!	#NULL!	#NULL!	#NULL!	#NULL!	#NULL!	#NULL!	#NULL!	#NULL!	#NULL!	#NULL!	#NULL!	#NULL!	#NULL!	#NULL!	#NULL!	#NULL!	#NULL!	#NULL!	#NULL!	#NULL!	#NULL!		#NULL!
208	38.8884	174	72		2		1	1	3		#NULL!	#NULL!	#NULL!	#NULL!	#NULL!	#NULL!	#NULL!	#NULL!	#NULL!	#NULL!	#NULL!	#NULL!	#NULL!	#NULL!	#NULL!	#NULL!	#NULL!	#NULL!	#NULL!	#NULL!	#NULL!	#NULL!	#NULL!	#NULL!	#NULL!	#NULL!	#NULL!	#NULL!	#NULL!	#NULL!		#NULL!
209	51.9288	169	72		1		1	1	3		#NULL!	#NULL!	#NULL!	#NULL!	#NULL!	#NULL!	#NULL!	#NULL!	#NULL!	#NULL!	#NULL!	#NULL!	#NULL!	#NULL!	#NULL!	#NULL!	#NULL!	#NULL!	#NULL!	#NULL!	#NULL!	#NULL!	#NULL!	#NULL!	#NULL!	#NULL!	#NULL!	#NULL!	#NULL!	#NULL!		#NULL!
210	55.1485	170	72		3		1	1	4		#NULL!	#NULL!	#NULL!	#NULL!	#NULL!	#NULL!	#NULL!	#NULL!	#NULL!	#NULL!	#NULL!	#NULL!	#NULL!	#NULL!	#NULL!	#NULL!	#NULL!	#NULL!	#NULL!	#NULL!	#NULL!	#NULL!	#NULL!	#NULL!	#NULL!	#NULL!	#NULL!	#NULL!	#NULL!	#NULL!		#NULL!
211	52.8761	168	78		1		1	1	#NULL!		#NULL!	#NULL!	#NULL!	#NULL!	#NULL!	#NULL!	#NULL!	#NULL!	#NULL!	#NULL!	#NULL!	#NULL!	#NULL!	#NULL!	#NULL!	#NULL!	#NULL!	#NULL!	#NULL!	#NULL!	#NULL!	#NULL!	#NULL!	#NULL!	#NULL!	#NULL!	#NULL!	#NULL!	#NULL!	#NULL!		#NULL!
212	58.423	162	72		5		1	1	2		#NULL!	#NULL!	#NULL!	#NULL!	#NULL!	#NULL!	#NULL!	#NULL!	#NULL!	#NULL!	#NULL!	#NULL!	#NULL!	#NULL!	#NULL!	#NULL!	#NULL!	#NULL!	#NULL!	#NULL!	#NULL!	#NULL!	#NULL!	#NULL!	#NULL!	#NULL!	#NULL!	#NULL!	#NULL!	#NULL!		#NULL!
213	64.5996	157	54		2		1	0	2		#NULL!	#NULL!	#NULL!	#NULL!	#NULL!	#NULL!	#NULL!	#NULL!	#NULL!	#NULL!	#NULL!	#NULL!	#NULL!	#NULL!	#NULL!	#NULL!	#NULL!	#NULL!	#NULL!	#NULL!	#NULL!	#NULL!	#NULL!	#NULL!	#NULL!	#NULL!	#NULL!	#NULL!	#NULL!	#NULL!		#NULL!
214	57.6372	175	68		3		1	1	2		#NULL!	#NULL!	#NULL!	#NULL!	#NULL!	#NULL!	#NULL!	#NULL!	#NULL!	#NULL!	#NULL!	#NULL!	#NULL!	#NULL!	#NULL!	#NULL!	#NULL!	#NULL!	#NULL!	#NULL!	#NULL!	#NULL!	#NULL!	#NULL!	#NULL!	#NULL!	#NULL!	#NULL!	#NULL!	#NULL!		#NULL!
215	40.0684	160	68		3		1	1	7		#NULL!	#NULL!	#NULL!	#NULL!	#NULL!	#NULL!	#NULL!	#NULL!	#NULL!	#NULL!	#NULL!	#NULL!	#NULL!	#NULL!	#NULL!	#NULL!	#NULL!	#NULL!	#NULL!	#NULL!	#NULL!	#NULL!	#NULL!	#NULL!	#NULL!	#NULL!	#NULL!	#NULL!	#NULL!	#NULL!		#NULL!
216	67.7864	158	90		5		1	1	2		#NULL!	#NULL!	#NULL!	#NULL!	#NULL!	#NULL!	#NULL!	#NULL!	#NULL!	#NULL!	#NULL!	#NULL!	#NULL!	#NULL!	#NULL!	#NULL!	#NULL!	#NULL!	#NULL!	#NULL!	#NULL!	#NULL!	#NULL!	#NULL!	#NULL!	#NULL!	#NULL!	#NULL!	#NULL!	#NULL!		#NULL!
217	41.3799	165	69		3		1	1	2		#NULL!	#NULL!	#NULL!	#NULL!	#NULL!	#NULL!	#NULL!	#NULL!	#NULL!	#NULL!	#NULL!	#NULL!	#NULL!	#NULL!	#NULL!	#NULL!	#NULL!	#NULL!	#NULL!	#NULL!	#NULL!	#NULL!	#NULL!	#NULL!	#NULL!	#NULL!	#NULL!	#NULL!	#NULL!	#NULL!		#NULL!
218	66.1985	157	75		1		1	1	4		#NULL!	#NULL!	#NULL!	#NULL!	#NULL!	#NULL!	#NULL!	#NULL!	#NULL!	#NULL!	#NULL!	#NULL!	#NULL!	#NULL!	#NULL!	#NULL!	#NULL!	#NULL!	#NULL!	#NULL!	#NULL!	#NULL!	#NULL!	#NULL!	#NULL!	#NULL!	#NULL!	#NULL!	#NULL!	#NULL!		#NULL!
219	56.0274	162	95		1		1	1	4		#NULL!	#NULL!	#NULL!	#NULL!	#NULL!	#NULL!	#NULL!	#NULL!	#NULL!	#NULL!	#NULL!	#NULL!	#NULL!	#NULL!	#NULL!	#NULL!	#NULL!	#NULL!	#NULL!	#NULL!	#NULL!	#NULL!	#NULL!	#NULL!	#NULL!	#NULL!	#NULL!	#NULL!	#NULL!	#NULL!		#NULL!
220	66.2642	163	74		3		1	1	4		#NULL!	#NULL!	#NULL!	#NULL!	#NULL!	#NULL!	#NULL!	#NULL!	#NULL!	#NULL!	#NULL!	#NULL!	#NULL!	#NULL!	#NULL!	#NULL!	#NULL!	#NULL!	#NULL!	#NULL!	#NULL!	#NULL!	#NULL!	#NULL!	#NULL!	#NULL!	#NULL!	#NULL!	#NULL!	#NULL!		#NULL!
221	70.8282	154	50		2		1	1	4		1	3	3	3	4	3	2	1	#NULL!	#NULL!	#NULL!	2	1	1	2	1	4	3	4	1	4	4	4	4	3	2	4	4	4	4		#NULL!
222	75.8932	154	66		2		1	1	3		2	1	1	1	1	1	1	1	1	1	2	1	1	1	2	1	4	3	1	1	1	1	4	4	3	4	4	4	4	4		2
223	56.4079	159	72		2		1	1	2		3	3	2	2	2	1	1	1	2	2	2	1	1	1	1	1	2	4	2	3	2	4	1	1	3	4	4	4	4	4		3
224	47.4552	167	61		4		1	1	5		#NULL!	#NULL!	#NULL!	#NULL!	#NULL!	#NULL!	#NULL!	#NULL!	#NULL!	#NULL!	#NULL!	#NULL!	#NULL!	#NULL!	#NULL!	#NULL!	#NULL!	#NULL!	#NULL!	#NULL!	#NULL!	#NULL!	#NULL!	#NULL!	#NULL!	#NULL!	#NULL!	#NULL!	#NULL!	#NULL!		#NULL!
225	74.0315	165	100		1		1	1	1		2	3	3	3	3	3	1	1	2	2	2	1	2	2	2	1	4	1	3	3	1	1	4	4	3	4	4	4	4	4		2
226	72.6571	152	58		3		1	1	3		#NULL!	#NULL!	3	3	3	3	2	2	1	1	2	2	2	2	2	1	4	3	4	2	2	3	2	3	1	3	1	4	4	4		#NULL!
227	51.2389	165	78		2		1	1	3		2	4	4	4	4	2	1	1	4	4	2	3	3	4	3	1	4	4	4	4	2	2	2	2	3	4	2	3	4	4		3
228	83.6277	160	60		2		1	1	5		3	4	2	2	4	1	1	1	1	1	2	4	4	4	1	2	4	4	4	4	3	3	3	3	3	4	4	4	4	4		3
229	74.6886	162	67		1		1	1	6		2	4	4	#NULL!	4	4	4	4	5	5	#NULL!	4	4	4	3	#NULL!	4	2	4	4	3	2	2	2	3	#NULL!	#NULL!	#NULL!	#NULL!	#NULL!		#NULL!
230	70.2122	156	60		2		1	1	5		2	4	4	4	4	4	3	3	1	1	1	3	3	3	1	1	4	4	4	3	3	1	3	#NULL!	3	4	3	1	4	4		3
231	68.6653	155	78		5		1	1	#NULL!		2	2	2	2	2	2	#NULL!	1	2	2	2	2	1	1	1	1	4	2	4	2	1	1	1	2	3	4	4	2	4	1		3
233	67.2444	159	71		3		1	1	2		2	4	2	4	4	3	2	2	3	3	3	1	2	2	2	1	4	3	2	2	3	2	1	2	3	1	1	2	4	4		3
234	49.6728	162	96		1		1	1	2		2	3	3	3	2	3	1	1	3	3	2	1	1	2	2	1	4	3	4	4	2	3	2	3	3	4	3	2	4	4		3
235	66.2341	162	76		3		1	1	2		2	4	4	4	3	3	3	3	#NULL!	#NULL!	#NULL!	4	4	4	1	1	4	1	4	4	3	1	3	3	3	4	#NULL!	#NULL!	1	4		4
236	57.5797	163	85		2		1	1	7		2	4	4	4	4	4	1	1	5	5	2	4	1	1	2	1	4	1	4	4	#NULL!	#NULL!	#NULL!	#NULL!	#NULL!	#NULL!	#NULL!	#NULL!	#NULL!	#NULL!		#NULL!
237	46.256	175	71		2		1	1	3		1	3	3	4	4	2	1	1	2	3	2	2	1	2	1	1	3	1	4	2	2	4	2	1	3	1	3	2	1	4		3
238	67.9781	164	80		2		1	1	4		3	3	3	#NULL!	4	3	1	1	5	4	3	4	4	4	2	4	2	3	3	3	3	2	4	2	3	4	2	4	4	4		3
239	42.7515	158	54		3		1	1	1		1	2	2	3	4	2	1	1	2	2	2	1	2	1	1	1	3	1	4	2	1	4	2	1	3	4	1	4	4	4		2
240	73.9329	160	59		3		1	1	5		2	3	3	4	4	4	4	4	1	1	1	3	2	#NULL!	2	4	4	1	4	4	2	2	1	1	3	1	4	4	4	4		2
241	58.6146	169	72		2		1	1	3		1	2	2	2	3	2	1	1	1	1	2	1	1	1	3	1	4	2	#NULL!	2	1	2	4	4	3	4	4	4	4	4		2
242	75.436	168	80		4		1	1	2		3	3	3	4	3	2	1	1	1	1	1	2	3	3	2	3	4	4	2	3	2	2	#NULL!	3	3	4	4	4	4	4		3
243	64.9473	#NULL!	#NULL!		#NULL!		1	0	#NULL!		#NULL!	#NULL!	#NULL!	#NULL!	#NULL!	#NULL!	#NULL!	#NULL!	#NULL!	#NULL!	#NULL!	#NULL!	#NULL!	#NULL!	#NULL!	#NULL!	#NULL!	#NULL!	#NULL!	#NULL!	#NULL!	#NULL!	#NULL!	#NULL!	#NULL!	#NULL!	#NULL!	#NULL!	#NULL!	#NULL!		#NULL!
244	59.7563	178	65		2		1	1	2		2	2	4	3	4	4	4	3	4	4	4	4	4	4	2	#NULL!	4	4	4	4	3	2	3	3	2	4	1	4	4	4		3
245	45.5524	164	104		2		1	1	3		2	4	3	2	2	1	1	1	3	2	3	2	2	2	2	1	4	4	4	4	3	3	2	2	3	1	4	4	4	4		4
246	42.3984	163	64		2		1	1	2		2	2	2	#NULL!	3	1	1	1	2	2	2	1	1	2	1	1	4	2	2	2	2	1	4	2	3	4	4	2	1	4		3
247	#NULL!	#NULL!	#NULL!		#NULL!		1	0	#NULL!		#NULL!	#NULL!	#NULL!	#NULL!	#NULL!	#NULL!	#NULL!	#NULL!	#NULL!	#NULL!	#NULL!	#NULL!	#NULL!	#NULL!	#NULL!	#NULL!	#NULL!	#NULL!	#NULL!	#NULL!	#NULL!	#NULL!	#NULL!	#NULL!	#NULL!	#NULL!	#NULL!	#NULL!	#NULL!	#NULL!		#NULL!
248	54.5079	167	88		1		1	1	4		3	3	3	3	1	1	1	1	3	3	3	1	1	1	1	1	3	3	4	3	2	1	4	1	3	4	1	1	4	4		1
249	50.6804	167	70		2		1	1	8		2	4	4	4	4	3	3	3	1	1	4	3	3	4	2	2	4	3	4	4	1	2	1	1	3	4	4	4	4	4		3
250	50.6804	#NULL!	#NULL!		#NULL!		1	0	#NULL!		#NULL!	#NULL!	#NULL!	#NULL!	#NULL!	#NULL!	#NULL!	#NULL!	#NULL!	#NULL!	#NULL!	#NULL!	#NULL!	#NULL!	#NULL!	#NULL!	#NULL!	#NULL!	#NULL!	#NULL!	#NULL!	#NULL!	#NULL!	#NULL!	#NULL!	#NULL!	#NULL!	#NULL!	#NULL!	#NULL!		#NULL!
251	57.358	165	80		2		1	1	2		2	3	1	1	2	1	1	1	1	3	2	2	1	1	#NULL!	1	4	3	4	1	2	1	4	4	2	4	4	4	4	4		3
252	40.7666	168	85		#NULL!		1	1	#NULL!		3	4	3	3	4	1	2	1	5	5	5	4	4	4	2	1	2	4	4	4	2	2	2	3	3	#NULL!	2	3	1	2		3
253	67.154	164	70		0		1	1	2		2	3	2	2	2	1	1	1	1	1	2	1	1	1	1	1	4	1	1	1	1	2	2	2	1	1	2	2	1	#NULL!		3
261	65.8152	163	59		3		1	1	4		1	3	2	3	3	3	2	2	3	3	2	2	1	2	3	1	4	2	4	2	3	3	2	2	3	4	4	4	4	4		3
262	44.6434	162	95		3		1	1	4		1	3	2	3	2	1	1	1	2	2	2	1	1	2	1	1	4	1	4	4	1	1	4	4	3	4	4	4	4	4		3
281	52.4079	172	83		4		1	1	1		1	4	3	3	4	1	1	1	1	1	3	1	2	2	3	1	4	3	3	4	3	2	4	3	3	4	4	4	4	4		3
282	59.4141	165	75		2		1	0	2		2	2	1	1	2	1	1	1	2	2	2	1	1	1	2	#NULL!	3	1	4	1	1	1	4	4	2	4	4	4	4	4		3
283	#NULL!	#NULL!	#NULL!		#NULL!		1	0	#NULL!		#NULL!	#NULL!	#NULL!	#NULL!	#NULL!	#NULL!	#NULL!	#NULL!	#NULL!	#NULL!	#NULL!	#NULL!	#NULL!	#NULL!	#NULL!	#NULL!	#NULL!	#NULL!	#NULL!	#NULL!	#NULL!	#NULL!	#NULL!	#NULL!	#NULL!	#NULL!	#NULL!	#NULL!	#NULL!	#NULL!		#NULL!
284	62.757	#NULL!	#NULL!		#NULL!		1	0	#NULL!		#NULL!	#NULL!	#NULL!	#NULL!	#NULL!	#NULL!	#NULL!	#NULL!	#NULL!	#NULL!	#NULL!	#NULL!	#NULL!	#NULL!	#NULL!	#NULL!	#NULL!	#NULL!	#NULL!	#NULL!	#NULL!	#NULL!	#NULL!	#NULL!	#NULL!	#NULL!	#NULL!	#NULL!	#NULL!	#NULL!		#NULL!
285	50.6749	168	73		2		1	1	3		1	4	4	3	4	3	3	2	3	3	4	1	2	3	1	1	4	3	4	4	2	4	2	4	3	4	1	1	4	4		1
286	68.3422	#NULL!	#NULL!		3		1	1	2		2	2	1	2	2	2	1	1	2	2	2	1	1	1	2	1	4	2	4	1	2	1	1	2	3	4	4	4	4	4		3
287	51.6003	170	112		0		1	0	3		2	2	2	2	1	2	2	2	1	1	2	1	2	2	2	1	3	3	2	2	1	1	1	1	3	4	4	4	4	4		#NULL!
288	81.7933	164	68		1		1	1	2		#NULL!	2	3	#NULL!	3	#NULL!	2	2	3	5	#NULL!	4	2	3	2	2	4	#NULL!	3	4	1	1	#NULL!	#NULL!	3	1	1	1	#NULL!	1		3
289	74.6502	163	90		4		1	1	3		3	4	4	4	4	4	1	1	1	1	2	2	2	3	4	2	4	4	4	1	3	3	1	3	3	4	4	4	4	4		4
290	63.1348	#NULL!	#NULL!		#NULL!		1	1	4		2	1	1	1	1	1	1	1	2	2	2	1	1	1	1	1	4	3	4	1	4	4	1	1	1	4	4	4	4	1		2
291	76.1369	158	69		1		1	1	0		3	4	3	3	3	4	2	1	2	2	2	1	1	2	1	2	4	1	3	1	3	2	4	4	3	4	4	4	4	4		4
292	78.6858	151	62		2		1	1	5		3	3	2	#NULL!	#NULL!	4	2	2	1	1	4	1	2	3	3	2	4	3	4	3	3	1	#NULL!	4	3	4	4	4	4	4		3
293	62.3628	160	68		2		1	0	4		3	2	1	2	2	2	1	1	1	1	1	1	1	1	1	1	3	2	3	2	1	1	4	3	3	4	4	4	4	4		3
294	60.0055	#NULL!	#NULL!		#NULL!		1	0	#NULL!		#NULL!	#NULL!	#NULL!	#NULL!	#NULL!	#NULL!	#NULL!	#NULL!	#NULL!	#NULL!	#NULL!	#NULL!	#NULL!	#NULL!	#NULL!	#NULL!	#NULL!	#NULL!	#NULL!	#NULL!	#NULL!	#NULL!	#NULL!	#NULL!	#NULL!	#NULL!	#NULL!	#NULL!	#NULL!	#NULL!		#NULL!
295	49.9001	#NULL!	#NULL!		#NULL!		1	0	#NULL!		#NULL!	#NULL!	#NULL!	#NULL!	#NULL!	#NULL!	#NULL!	#NULL!	#NULL!	#NULL!	#NULL!	#NULL!	#NULL!	#NULL!	#NULL!	#NULL!	#NULL!	#NULL!	#NULL!	#NULL!	#NULL!	#NULL!	#NULL!	#NULL!	#NULL!	#NULL!	#NULL!	#NULL!	#NULL!	#NULL!		#NULL!
296	59.3128	#NULL!	#NULL!		#NULL!		1	0	#NULL!		#NULL!	#NULL!	#NULL!	#NULL!	#NULL!	#NULL!	#NULL!	#NULL!	#NULL!	#NULL!	#NULL!	#NULL!	#NULL!	#NULL!	#NULL!	#NULL!	#NULL!	#NULL!	#NULL!	#NULL!	#NULL!	#NULL!	#NULL!	#NULL!	#NULL!	#NULL!	#NULL!	#NULL!	#NULL!	#NULL!		#NULL!
297	80.6845	#NULL!	#NULL!		#NULL!		1	0	#NULL!		#NULL!	#NULL!	#NULL!	#NULL!	#NULL!	#NULL!	#NULL!	#NULL!	#NULL!	#NULL!	#NULL!	#NULL!	#NULL!	#NULL!	#NULL!	#NULL!	#NULL!	#NULL!	#NULL!	#NULL!	#NULL!	#NULL!	#NULL!	#NULL!	#NULL!	#NULL!	#NULL!	#NULL!	#NULL!	#NULL!		#NULL!
301	82.4586	163	70		2		1	1	2		3	3	3	4	4	3	2	1	1	1	3	2	2	3	4	3	4	4	4	4	2	1	4	4	3	4	#NULL!	1	4	4		4
302	66.1109	156	75		1		1	1	3		2	2	3	2	4	1	1	1	3	3	2	2	1	1	3	2	4	3	2	4	2	1	4	3	3	4	4	1	4	4		3
303	60.4079	166	89		2		1	1	4		3	4	2	4	4	3	2	2	1	1	3	4	2	4	4	2	4	4	4	4	3	3	3	3	3	2	4	4	4	4		4
304	48.8186	165	68		3		1	1	2		2	4	3	4	4	4	3	3	4	4	4	2	2	1	3	2	4	1	4	4	3	2	3	3	3	4	2	2	2	2		4
307	44.0219	#NULL!	#NULL!		#NULL!		1	0	#NULL!		#NULL!	#NULL!	#NULL!	#NULL!	#NULL!	#NULL!	#NULL!	#NULL!	#NULL!	#NULL!	#NULL!	#NULL!	#NULL!	#NULL!	#NULL!	#NULL!	#NULL!	#NULL!	#NULL!	#NULL!	#NULL!	#NULL!	#NULL!	#NULL!	#NULL!	#NULL!	#NULL!	#NULL!	#NULL!	#NULL!		#NULL!
308	58.538	#NULL!	#NULL!		#NULL!		1	0	#NULL!		#NULL!	#NULL!	#NULL!	#NULL!	#NULL!	#NULL!	#NULL!	#NULL!	#NULL!	#NULL!	#NULL!	#NULL!	#NULL!	#NULL!	#NULL!	#NULL!	#NULL!	#NULL!	#NULL!	#NULL!	#NULL!	#NULL!	#NULL!	#NULL!	#NULL!	#NULL!	#NULL!	#NULL!	#NULL!	#NULL!		#NULL!
321	69.2101	156	60		3		1	1	4		2	4	4	2	3	3	2	2	3	3	4	2	3	4	2	2	4	4	4	4	2	1	1	2	3	4	4	4	4	4		4
322	47.9808	155	63		0		1	1	3		2	4	4	4	4	4	3	3	4	5	4	4	4	4	3	4	4	4	2	3	3	3	3	2	3	1	1	4	2	4		#NULL!
323	48.5503	155	66		2		1	1	10		3	4	2	4	4	3	1	2	1	5	1	4	3	3	3	3	4	1	3	4	3	3	2	2	2	#NULL!	1	1	3	3		3
324	65.3415	#NULL!	#NULL!		#NULL!		1	1	#NULL!		3	4	4	2	4	#NULL!	1	1	3	2	3	4	3	2	4	2	4	2	4	4	3	3	3	3	3	4	4	3	2	1		3
325	#NULL!	166	67		6		1	1	#NULL!		4	4	4	4	4	4	4	3	#NULL!	#NULL!	#NULL!	#NULL!	#NULL!	#NULL!	#NULL!	#NULL!	#NULL!	#NULL!	#NULL!	#NULL!	#NULL!	#NULL!	#NULL!	#NULL!	#NULL!	#NULL!	#NULL!	#NULL!	#NULL!	#NULL!		#NULL!
326	56.9363	160	82		2		1	1	3		3	3	4	4	4	4	3	3	5	5	4	4	4	#NULL!	#NULL!	#NULL!	#NULL!	#NULL!	#NULL!	#NULL!	3	3	2	3	3	4	4	2	2	3		4
341	62.0507	172	104		3		1	1	5		3	3	3	3	3	3	3	2	3	2	2	1	3	4	1	2	4	4	4	4	3	3	2	2	3	4	4	2	4	4		#NULL!
342	56.46	163	100		2		1	1	7		3	4	4	4	2	1	1	1	1	1	1	2	2	3	4	3	4	3	4	4	3	3	3	4	3	4	4	4	4	4		#NULL!
343	47.7782	174	64		1		1	1	4		2	4	3	3	4	1	1	1	3	3	2	2	1	2	2	1	4	4	4	4	3	2	2	2	3	4	4	4	4	4		3
344	66.1191	169	120		3		1	1	2		3	2	1	2	4	1	1	1	2	1	2	2	2	2	2	4	4	1	4	4	4	3	4	2	3	4	4	4	1	4		3
345	55.3484	174	85		2		1	1	3		2	4	3	3	4	3	2	2	5	5	1	2	2	2	3	1	4	3	4	4	3	3	3	2	3	4	3	4	4	4		3
346	41.1061	177	114		2		1	1	6		2	4	4	3	3	1	1	1	2	2	2	4	1	2	1	1	4	4	4	4	2	4	2	4	3	4	4	4	4	4		3
347	49.7276	160	68		4		1	1	20		3	4	4	4	4	4	1	1	1	5	2	1	1	1	3	2	4	1	4	2	3	3	3	3	3	2	3	3	3	3		3
348	65.6427	175	89		0		1	1	5		3	4	4	4	4	4	4	4	2	1	3	4	4	4	4	3	4	4	4	4	1	3	4	3	3	4	4	3	4	4		4
349	65.7221	162	60		4		1	1	4		3	4	3	4	4	3	2	1	1	3	1	2	4	3	2	1	3	2	4	2	3	2	2	3	3	4	1	4	4	4		4
350	43.8111	163	52		1		1	1	4		2	4	3	4	4	3	3	2	4	4	3	4	4	4	2	2	4	3	2	4	3	2	2	1	3	1	2	4	4	4		3
351	71.4853	165	80		2		1	1	1		2	4	3	3	4	3	2	2	#NULL!	#NULL!	#NULL!	2	3	2	2	1	3	3	4	2	1	3	1	1	3	4	#NULL!	4	4	4		3
352	56.616	162	73		3		1	1	3		2	4	4	4	4	4	4	4	5	5	5	4	4	4	2	2	4	4	4	4	3	1	2	3	3	4	2	4	2	2		4
353	67.8905	159	65		2		1	1	3		2	4	4	2	4	2	1	1	3	3	2	1	2	3	1	1	4	2	4	4	3	2	3	2	3	4	2	1	4	4		#NULL!
354	55.4606	160	68		1		1	1	6		1	4	4	4	4	4	1	1	3	5	2	1	2	4	1	1	4	3	4	2	2	1	2	3	3	1	3	4	4	4		1
355	60.4189	160	76		3		1	1	2		2	3	2	2	3	2	2	1	3	3	3	2	2	1	2	1	4	2	2	2	2	1	1	1	3	#NULL!	2	4	4	4		3
356	77.1006	158	88		2		1	1	3		4	3	3	3	3	4	2	2	1	1	3	1	2	2	2	1	4	3	4	2	1	1	3	3	3	4	4	4	4	4		4
357	44.0082	168	80		3		1	1	5		2	4	3	3	4	2	2	3	5	5	3	2	2	3	3	2	4	4	4	4	2	2	4	1	3	4	3	4	4	4		3
358	66.976	166	85		4		1	0	4		#NULL!	#NULL!	#NULL!	#NULL!	#NULL!	#NULL!	#NULL!	#NULL!	#NULL!	#NULL!	#NULL!	#NULL!	#NULL!	#NULL!	#NULL!	#NULL!	#NULL!	#NULL!	#NULL!	#NULL!	#NULL!	#NULL!	#NULL!	#NULL!	#NULL!	#NULL!	#NULL!	#NULL!	#NULL!	#NULL!		#NULL!
359	60.0794	157	70		2		1	1	3		3	4	4	3	4	4	4	4	3	3	4	2	3	4	3	1	4	2	4	3	3	1	3	3	3	4	3	1	4	4		4
360	46.5873	164	75		4		1	1	4		1	4	4	4	4	4	3	1	2	2	2	3	2	2	2	2	3	2	4	4	2	3	2	3	3	4	4	4	2	4		4
361	66.1109	170	83		#NULL!		1	1	2		#NULL!	#NULL!	#NULL!	#NULL!	#NULL!	#NULL!	#NULL!	#NULL!	#NULL!	#NULL!	#NULL!	#NULL!	#NULL!	#NULL!	#NULL!	#NULL!	#NULL!	#NULL!	#NULL!	#NULL!	#NULL!	#NULL!	#NULL!	#NULL!	#NULL!	#NULL!	#NULL!	#NULL!	#NULL!	#NULL!		#NULL!
362	39.7509	156	75		2		1	1	3		#NULL!	#NULL!	#NULL!	#NULL!	#NULL!	#NULL!	#NULL!	#NULL!	#NULL!	#NULL!	#NULL!	#NULL!	#NULL!	#NULL!	#NULL!	#NULL!	#NULL!	#NULL!	#NULL!	#NULL!	#NULL!	#NULL!	#NULL!	#NULL!	#NULL!	#NULL!	#NULL!	#NULL!	#NULL!	#NULL!		#NULL!
363	53.3361	170	93		1		1	1	3		1	4	1	1	4	1	1	1	2	5	2	1	1	2	2	2	4	1	4	4	1	3	3	3	3	4	3	3	4	4		3
364	45.8782	163	60		2		1	1	2		#NULL!	#NULL!	#NULL!	#NULL!	#NULL!	#NULL!	#NULL!	#NULL!	#NULL!	#NULL!	#NULL!	#NULL!	#NULL!	#NULL!	#NULL!	#NULL!	#NULL!	#NULL!	#NULL!	#NULL!	#NULL!	#NULL!	#NULL!	#NULL!	#NULL!	#NULL!	#NULL!	#NULL!	#NULL!	#NULL!		#NULL!
365	65.3689	165	65		3		1	1	2		1	4	3	4	3	3	2	1	1	1	2	2	2	4	1	1	4	2	4	1	2	4	3	2	2	4	#NULL!	4	4	4		3
366	65.2758	168	100		0		1	1	3		#NULL!	#NULL!	#NULL!	#NULL!	#NULL!	#NULL!	#NULL!	#NULL!	#NULL!	#NULL!	#NULL!	#NULL!	#NULL!	#NULL!	#NULL!	#NULL!	#NULL!	#NULL!	#NULL!	#NULL!	#NULL!	#NULL!	#NULL!	#NULL!	#NULL!	#NULL!	#NULL!	#NULL!	#NULL!	#NULL!		#NULL!
367	57.5086	165	63		3		1	1	5		3	3	3	3	3	3	3	2	1	1	1	3	3	3	2	1	4	4	3	3	3	4	3	3	3	4	4	4	4	4		#NULL!
368	57.2813	160	70		2		1	1	3		2	4	2	2	2	2	1	1	1	1	1	1	1	4	2	1	2	1	4	4	2	1	1	1	3	4	4	4	4	4		3
369	68	160	78		5		1	1	2		2	3	2	2	2	1	1	1	3	3	2	2	2	2	2	1	4	1	4	2	2	1	#NULL!	#NULL!	2	4	4	4	4	4		2
370	55.091	158	67		1		1	1	3		2	3	2	#NULL!	3	2	2	1	3	3	2	1	2	2	3	1	4	3	3	2	3	3	2	3	2	4	2	4	4	4		4
371	57.2813	#NULL!	#NULL!		#NULL!		1	0	#NULL!		#NULL!	#NULL!	#NULL!	#NULL!	#NULL!	#NULL!	#NULL!	#NULL!	#NULL!	#NULL!	#NULL!	#NULL!	#NULL!	#NULL!	#NULL!	#NULL!	#NULL!	#NULL!	#NULL!	#NULL!	#NULL!	#NULL!	#NULL!	#NULL!	#NULL!	#NULL!	#NULL!	#NULL!	#NULL!	#NULL!		#NULL!
372	48.95	167	72		3		1	1	1		1	3	2	3	3	2	2	2	3	3	3	3	3	2	2	3	4	4	4	2	2	2	3	4	2	4	1	3	1	4		3
373	58.7324	167	95		2		1	1	4		1	4	4	4	4	4	3	2	2	2	2	2	4	4	2	2	4	3	4	1	2	1	3	3	3	1	2	1	4	4		4
374	52.4956	162	88		3		1	1	3		#NULL!	#NULL!	#NULL!	#NULL!	#NULL!	#NULL!	#NULL!	#NULL!	#NULL!	#NULL!	#NULL!	#NULL!	#NULL!	#NULL!	#NULL!	#NULL!	#NULL!	#NULL!	#NULL!	#NULL!	#NULL!	#NULL!	#NULL!	#NULL!	#NULL!	#NULL!	#NULL!	#NULL!	#NULL!	#NULL!		#NULL!
381	65.7413	165	106		7		1	1	3		2	4	3	2	4	4	2	1	1	1	1	1	2	2	4	1	4	4	4	4	3	3	3	3	3	4	4	4	4	4		4
382	53.4073	165	70		2		1	1	4		3	4	3	4	4	2	2	1	4	4	2	2	2	4	2	1	3	4	4	4	3	2	2	3	3	4	1	4	4	4		3
383	57.3005	154	78		1		1	1	3		2	4	4	4	4	3	3	3	5	5	4	3	2	2	3	3	4	3	4	4	3	3	3	3	3	3	4	4	4	4		4
384	41.4182	180	103		4		1	1	5		1	4	4	4	4	3	2	2	3	3	3	1	2	1	2	1	4	2	4	4	3	3	3	3	3	2	2	4	4	2		4
385	40.9391	168	70		2		1	1	11		3	4	4	4	4	4	3	3	4	5	4	4	3	2	2	3	4	4	4	4	3	1	3	3	3	4	3	1	2	4		4
386	77.1663	160	76		4		1	1	4		#NULL!	#NULL!	#NULL!	#NULL!	#NULL!	#NULL!	#NULL!	#NULL!	#NULL!	#NULL!	#NULL!	#NULL!	#NULL!	#NULL!	#NULL!	#NULL!	#NULL!	#NULL!	#NULL!	#NULL!	#NULL!	#NULL!	#NULL!	#NULL!	#NULL!	#NULL!	#NULL!	#NULL!	#NULL!	#NULL!		#NULL!
401	41.3142	#NULL!	47		1		1	1	5		2	2	3	4	4	1	2	1	2	3	2	1	2	1	1	1	4	1	4	4	1	4	1	3	3	4	1	4	1	4		2
402	51.0609	168	75		4		1	1	3		2	3	3	4	4	3	1	1	2	2	2	2	1	2	1	1	4	4	4	4	2	3	3	3	3	4	4	4	4	4		3
403	55.8741	164	69		2		1	1	2		2	2	2	2	4	2	1	1	3	3	2	1	1	2	2	1	#NULL!	#NULL!	#NULL!	#NULL!	2	2	1	2	3	4	2	4	4	4		2
404	58.4914	#NULL!	#NULL!		#NULL!		1	0	#NULL!		#NULL!	#NULL!	#NULL!	#NULL!	#NULL!	#NULL!	#NULL!	#NULL!	#NULL!	#NULL!	#NULL!	#NULL!	#NULL!	#NULL!	#NULL!	#NULL!	#NULL!	#NULL!	#NULL!	#NULL!	#NULL!	#NULL!	#NULL!	#NULL!	#NULL!	#NULL!	#NULL!	#NULL!	#NULL!	#NULL!		#NULL!
405	58.5818	#NULL!	#NULL!		#NULL!		1	0	#NULL!		#NULL!	#NULL!	#NULL!	#NULL!	#NULL!	#NULL!	#NULL!	#NULL!	#NULL!	#NULL!	#NULL!	#NULL!	#NULL!	#NULL!	#NULL!	#NULL!	#NULL!	#NULL!	#NULL!	#NULL!	#NULL!	#NULL!	#NULL!	#NULL!	#NULL!	#NULL!	#NULL!	#NULL!	#NULL!	#NULL!		#NULL!
406	65.1116	165	70		3		1	1	6		#NULL!	#NULL!	#NULL!	#NULL!	#NULL!	#NULL!	#NULL!	#NULL!	#NULL!	#NULL!	#NULL!	#NULL!	#NULL!	#NULL!	#NULL!	#NULL!	#NULL!	#NULL!	#NULL!	#NULL!	#NULL!	#NULL!	#NULL!	#NULL!	#NULL!	#NULL!	#NULL!	#NULL!	#NULL!	#NULL!		#NULL!
407	53.295	160	73		1		1	1	4		#NULL!	#NULL!	#NULL!	#NULL!	#NULL!	#NULL!	#NULL!	#NULL!	#NULL!	#NULL!	#NULL!	#NULL!	#NULL!	#NULL!	#NULL!	#NULL!	#NULL!	#NULL!	#NULL!	#NULL!	#NULL!	#NULL!	#NULL!	#NULL!	#NULL!	#NULL!	#NULL!	#NULL!	#NULL!	#NULL!		#NULL!
408	45.4839	162	75		2		1	1	5		#NULL!	#NULL!	#NULL!	#NULL!	#NULL!	#NULL!	#NULL!	#NULL!	#NULL!	#NULL!	#NULL!	#NULL!	#NULL!	#NULL!	#NULL!	#NULL!	#NULL!	#NULL!	#NULL!	#NULL!	#NULL!	#NULL!	#NULL!	#NULL!	#NULL!	#NULL!	#NULL!	#NULL!	#NULL!	#NULL!		#NULL!
409	75.499	164	75		5		1	0	4		#NULL!	#NULL!	#NULL!	#NULL!	#NULL!	#NULL!	#NULL!	#NULL!	#NULL!	#NULL!	#NULL!	#NULL!	#NULL!	#NULL!	#NULL!	#NULL!	#NULL!	#NULL!	#NULL!	#NULL!	#NULL!	#NULL!	#NULL!	#NULL!	#NULL!	#NULL!	#NULL!	#NULL!	#NULL!	#NULL!		#NULL!
410	43.5619	180	87		#NULL!		1	0	2		#NULL!	#NULL!	#NULL!	#NULL!	#NULL!	#NULL!	#NULL!	#NULL!	#NULL!	#NULL!	#NULL!	#NULL!	#NULL!	#NULL!	#NULL!	#NULL!	#NULL!	#NULL!	#NULL!	#NULL!	#NULL!	#NULL!	#NULL!	#NULL!	#NULL!	#NULL!	#NULL!	#NULL!	#NULL!	#NULL!		#NULL!
411	63.206	#NULL!	#NULL!		#NULL!		1	0	#NULL!		#NULL!	#NULL!	#NULL!	#NULL!	#NULL!	#NULL!	#NULL!	#NULL!	#NULL!	#NULL!	#NULL!	#NULL!	#NULL!	#NULL!	#NULL!	#NULL!	#NULL!	#NULL!	#NULL!	#NULL!	#NULL!	#NULL!	#NULL!	#NULL!	#NULL!	#NULL!	#NULL!	#NULL!	#NULL!	#NULL!		#NULL!
412	63.7317	#NULL!	#NULL!		#NULL!		1	0	#NULL!		#NULL!	#NULL!	#NULL!	#NULL!	#NULL!	#NULL!	#NULL!	#NULL!	#NULL!	#NULL!	#NULL!	#NULL!	#NULL!	#NULL!	#NULL!	#NULL!	#NULL!	#NULL!	#NULL!	#NULL!	#NULL!	#NULL!	#NULL!	#NULL!	#NULL!	#NULL!	#NULL!	#NULL!	#NULL!	#NULL!		#NULL!
421	50.0507	160	85		3		1	1	2		4	4	3	4	4	2	2	2	5	5	3	2	2	3	2	4	4	4	4	1	3	3	4	4	3	4	4	1	4	4		3
422	43.102	167	59		2		1	1	3		2	4	3	4	4	2	2	3	3	4	5	1	3	1	#NULL!	#NULL!	4	1	4	2	3	1	3	3	3	4	1	1	1	4		4
423	57.9685	168	69		1		1	1	6		3	4	3	3	3	3	3	3	3	3	3	3	3	4	4	4	4	4	4	4	3	3	3	3	3	4	1	4	4	4		4
424	78.7159	#NULL!	#NULL!		#NULL!		1	0	#NULL!		#NULL!	#NULL!	#NULL!	#NULL!	#NULL!	#NULL!	#NULL!	#NULL!	#NULL!	#NULL!	#NULL!	#NULL!	#NULL!	#NULL!	#NULL!	#NULL!	#NULL!	#NULL!	#NULL!	#NULL!	#NULL!	#NULL!	#NULL!	#NULL!	#NULL!	#NULL!	#NULL!	#NULL!	#NULL!	#NULL!		#NULL!
425	55.4771	176	86		2		1	1	9		2	4	4	4	4	1	1	1	3	3	2	1	1	2	3	1	4	2	4	4	2	3	3	3	3	4	3	4	4	4		3
426	63.102	162	80		4		1	1	3		3	3	3	2	2	2	3	#NULL!	5	5	3	3	2	2	2	2	4	4	4	3	3	3	3	3	3	4	4	1	1	#NULL!		3
427	57.8508	166	73		3		1	1	4		3	4	4	4	4	3	3	3	4	5	#NULL!	3	3	4	3	2	4	4	#NULL!	4	3	3	3	3	3	4	3	4	3	3		3
428	55.1896	158	92		4		1	1	4		1	4	4	4	4	4	3	3	4	4	4	4	4	4	2	3	4	3	4	4	3	3	2	2	3	4	3	4	4	4		4
429	44.0219	195	57		3		1	1	4		1	4	4	4	2	1	1	1	2	2	2	2	1	2	3	2	3	4	4	4	3	2	2	2	3	4	1	4	4	4		4
430	50.3053	162	81		4		1	1	2		4	4	4	4	4	4	4	2	5	5	3	4	3	4	4	1	4	1	4	4	3	3	2	2	3	4	3	4	4	4		4
431	65.3196	168	80		2		1	0	2		2	4	3	4	4	4	1	1	1	1	2	1	1	2	2	1	4	4	4	3	2	1	4	4	3	4	4	2	4	4		3
432	44.794	178	70		2		1	1	3		2	4	4	2	4	2	1	1	3	3	2	1	1	2	1	1	4	3	3	2	3	4	4	4	3	4	4	4	4	4		4
433	50.9624	163	63		2		1	1	6		2	4	4	4	4	4	2	2	3	3	5	3	4	4	3	3	4	3	4	4	3	4	4	4	3	3	4	1	4	4		4
441	#NULL!	167	94		1		1	1	6		1	4	3	4	4	4	3	3	4	5	3	4	4	4	4	4	4	4	4	4	3	3	3	3	3	1	1	1	3	2		4
442	78.5489	153	62		2		1	0	1		3	4	4	4	4	4	1	1	3	3	2	4	2	1	3	4	4	2	4	#NULL!	3	3	3	2	3	4	4	1	4	4		3
443	37.807	162	68		3		1	1	2		2	4	4	3	4	3	2	3	4	3	2	4	3	3	3	2	4	1	4	3	#NULL!	#NULL!	#NULL!	#NULL!	#NULL!	#NULL!	#NULL!	#NULL!	#NULL!	#NULL!		#NULL!
444	71.8303	159	69		2		1	1	1		3	4	4	4	4	3	1	1	2	1	2	4	4	4	3	1	4	1	4	1	2	3	3	3	3	2	#NULL!	3	3	2		4
445	64.2847	160	75		2		1	1	1		2	4	3	4	4	4	4	4	1	4	1	4	4	4	3	2	4	3	4	4	3	2	3	2	3	4	2	1	2	4		#NULL!
446	43.3073	172	71		8		1	1	0		2	4	2	2	1	1	1	1	1	1	1	1	1	1	1	2	1	2	4	1	2	2	3	2	3	4	4	4	4	4		3
447	45.6591	160	70		4		1	1	8		3	3	3	4	2	2	4	3	1	1	3	2	1	1	2	1	4	4	4	4	3	2	#NULL!	3	3	4	4	3	3	2		3
448	56.4682	164	70		2		1	1	6		3	3	4	4	3	4	1	2	5	4	3	3	4	4	4	2	4	4	4	4	3	3	3	3	3	3	3	1	4	4		4
449	74.2642	150	55		1		1	1	3		3	4	2	4	4	4	4	4	5	5	5	2	2	2	2	2	4	4	4	3	3	3	3	3	3	4	4	4	4	4		4
450	42.5188	167	117		1		1	1	2		2	4	3	4	3	2	2	2	2	3	2	1	1	2	2	1	4	4	4	4	3	2	3	3	3	4	1	1	4	4		3
451	63.9288	152	79		2		1	1	2		2	4	2	2	4	4	1	2	2	2	2	2	2	4	3	1	3	2	4	4	3	3	3	3	3	3	4	4	4	4		3
452	51.6468	168	85		5		1	1	25		3	4	3	3	2	4	2	1	3	3	2	3	3	4	4	1	4	1	4	4	3	3	2	2	3	4	4	4	4	4		4
453	53.2238	165	120		2		1	1	4		2	3	3	2	3	1	1	1	1	1	2	2	3	3	4	1	4	4	3	4	2	3	2	2	3	4	4	4	4	4		3
454	63.8658	155	87		2		1	1	6		2	3	2	2	3	2	2	3	4	1	1	2	#NULL!	2	2	1	4	4	4	4	2	1	4	2	3	4	4	4	4	1		4
455	69.5907	156	78		1		1	1	2		3	2	2	2	2	2	1	1	2	3	2	1	2	1	2	1	4	3	4	4	2	3	3	3	3	4	4	4	4	4		3
456	46.0205	165	70		3		1	1	10		#NULL!	#NULL!	#NULL!	#NULL!	#NULL!	#NULL!	#NULL!	#NULL!	#NULL!	#NULL!	#NULL!	#NULL!	#NULL!	#NULL!	#NULL!	#NULL!	#NULL!	#NULL!	#NULL!	#NULL!	#NULL!	#NULL!	#NULL!	#NULL!	#NULL!	#NULL!	#NULL!	#NULL!	#NULL!	#NULL!		#NULL!
457	66.9706	170	84		2		1	1	2		1	4	4	4	4	1	1	1	2	2	2	1	1	1	2	1	4	3	4	4	3	2	3	3	3	4	4	4	4	4		3
458	63.4798	164	85		3		1	1	3		2	4	4	4	4	4	4	4	2	1	3	4	4	4	1	2	4	4	4	4	3	2	3	2	3	4	4	2	4	4		4
459	57.5222	160	90		1		1	1	3		2	3	1	2	4	1	1	1	1	1	2	1	1	1	2	1	4	2	4	2	2	1	4	4	3	4	2	4	4	4		4
460	49.4675	171	55		1		1	1	6		2	2	3	4	4	2	3	2	#NULL!	5	4	2	2	3	2	1	4	4	4	4	2	1	3	3	3	4	#NULL!	4	4	4		3
461	65.7112	168	67		2		1	1	4		#NULL!	#NULL!	#NULL!	#NULL!	#NULL!	#NULL!	#NULL!	#NULL!	#NULL!	#NULL!	#NULL!	#NULL!	#NULL!	#NULL!	#NULL!	#NULL!	#NULL!	#NULL!	#NULL!	#NULL!	#NULL!	#NULL!	#NULL!	#NULL!	#NULL!	#NULL!	#NULL!	#NULL!	#NULL!	#NULL!		#NULL!
462	75.154	158	72		1		1	1	30		2	3	4	4	3	4	2	2	1	1	2	1	1	1	2	2	4	1	4	1	3	3	4	4	3	4	4	4	4	4		4
463	60.4654	#NULL!	#NULL!		#NULL!		1	1	1		2	4	4	4	4	4	2	1	3	2	2	1	1	1	2	1	2	4	2	1	2	2	3	3	3	4	4	4	4	4		#NULL!
464	51.8084	156	83		2		1	1	3		2	2	3	3	3	3	1	1	1	1	1	2	2	2	1	1	4	1	4	4	3	3	3	3	3	4	4	1	2	4		3
465	61.6482	163	90		3		1	1	#NULL!		2	2	2	2	2	2	1	1	3	2	2	1	2	2	2	1	4	3	4	3	3	2	3	2	3	#NULL!	4	4	4	4		#NULL!
466	54.9268	158	70		2		1	1	0		1	2	2	2	2	1	1	1	2	3	2	1	2	1	2	1	4	2	4	2	1	2	1	1	2	4	1	2	1	1		3
467	67.1348	160	82		6		1	1	5		2	4	4	4	4	4	#NULL!	4	1	1	1	4	4	#NULL!	1	2	4	1	4	4	3	1	#NULL!	3	3	4	4	4	4	4		4
468	75.5236	160	70		1		1	1	2		4	4	4	4	#NULL!	4	3	3	1	1	3	4	3	3	3	2	4	3	4	3	3	3	3	3	3	4	4	2	4	4		3
469	49.5332	163	91		1		1	1	3		2	4	3	4	4	3	3	1	4	4	2	3	3	3	2	2	4	1	3	3	1	4	2	1	3	4	3	4	4	4		4
470	65.3744	163	83		2		1	1	2		3	3	3	4	4	4	2	2	1	1	3	2	3	4	3	2	2	3	4	4	2	2	4	4	3	1	4	1	1	4		3
471	65.7112	168	67		2		1	1	4		3	2	2	2	2	2	1	1	2	2	2	1	1	2	2	1	4	2	4	1	2	4	1	4	3	4	4	4	4	4		3
472	75.1869	159	78		1		1	0	8		#NULL!	#NULL!	#NULL!	#NULL!	#NULL!	#NULL!	#NULL!	#NULL!	#NULL!	#NULL!	#NULL!	#NULL!	#NULL!	#NULL!	#NULL!	#NULL!	#NULL!	#NULL!	#NULL!	#NULL!	#NULL!	#NULL!	#NULL!	#NULL!	#NULL!	#NULL!	#NULL!	#NULL!	#NULL!	#NULL!		#NULL!
473	84.1944	156	67		2		1	1	1		3	2	2	2	4	4	3	4	3	1	3	4	4	4	3	2	4	1	4	4	3	2	3	3	3	4	4	4	4	4		#NULL!
474	55.6578	160	62		1		1	1	2		1	3	2	4	4	2	1	1	1	1	2	1	1	1	3	1	4	3	4	3	1	1	3	3	3	4	4	2	4	4		3
475	80.1095	168	68		1		1	1	4		3	4	4	4	4	4	4	4	5	5	2	4	2	2	3	4	4	1	4	4	3	2	3	3	3	4	4	2	4	4		3
476	67.603	172	81		2		1	1	4		2	4	4	4	4	3	2	2	1	1	2	4	4	4	1	2	4	3	4	4	2	2	3	3	3	4	4	4	4	4		#NULL!
477	57.6126	164	167		2		1	1	4		4	4	4	4	4	3	2	2	2	3	2	2	1	1	2	1	4	2	4	1	3	2	4	1	3	4	1	1	4	4		#NULL!
478	56.8487	152	72		2		1	1	10		2	4	4	4	4	3	3	3	5	5	5	3	3	3	3	3	4	2	4	4	3	3	2	3	3	4	3	4	1	4		4
479	73.0185	165	66		2		1	1	2		2	3	3	3	4	3	3	1	1	1	1	2	1	#NULL!	2	1	4	3	4	4	3	2	4	1	2	4	1	4	4	4		3
480	55.9863	158	88		4		1	1	1		3	4	3	4	1	4	4	4	2	2	5	4	4	4	3	3	1	3	4	3	3	3	3	3	3	3	2	2	1	1		4
481	56.1369	167	80		2		1	1	5		2	4	3	3	4	3	2	2	1	1	2	2	1	4	3	2	4	2	4	4	2	2	1	1	3	4	3	4	4	4		3
482	52.8378	175	92		0		1	1	3		2	4	3	2	2	1	1	1	3	2	2	2	1	1	2	1	4	2	4	1	2	3	3	3	3	4	4	4	4	4		3
483	46.5462	166	68		1		1	1	7		#NULL!	#NULL!	#NULL!	#NULL!	#NULL!	#NULL!	#NULL!	#NULL!	#NULL!	#NULL!	#NULL!	#NULL!	#NULL!	#NULL!	#NULL!	#NULL!	#NULL!	#NULL!	#NULL!	#NULL!	#NULL!	#NULL!	#NULL!	#NULL!	#NULL!	#NULL!	#NULL!	#NULL!	#NULL!	#NULL!		#NULL!
500	72.3778	163	75		2		1	1	4		#NULL!	#NULL!	#NULL!	#NULL!	#NULL!	#NULL!	#NULL!	#NULL!	#NULL!	#NULL!	#NULL!	#NULL!	#NULL!	#NULL!	#NULL!	#NULL!	#NULL!	#NULL!	#NULL!	#NULL!	#NULL!	#NULL!	#NULL!	#NULL!	#NULL!	#NULL!	#NULL!	#NULL!	#NULL!	#NULL!		#NULL!
501	#NULL!	159	67		2		1	1	7		#NULL!	#NULL!	#NULL!	#NULL!	#NULL!	#NULL!	#NULL!	#NULL!	#NULL!	#NULL!	#NULL!	#NULL!	#NULL!	#NULL!	#NULL!	#NULL!	#NULL!	#NULL!	#NULL!	#NULL!	#NULL!	#NULL!	#NULL!	#NULL!	#NULL!	#NULL!	#NULL!	#NULL!	#NULL!	#NULL!		#NULL!
502	42.9432	#NULL!	#NULL!		#NULL!		1	0	#NULL!		#NULL!	#NULL!	#NULL!	#NULL!	#NULL!	#NULL!	#NULL!	#NULL!	#NULL!	#NULL!	#NULL!	#NULL!	#NULL!	#NULL!	#NULL!	#NULL!	#NULL!	#NULL!	#NULL!	#NULL!	#NULL!	#NULL!	#NULL!	#NULL!	#NULL!	#NULL!	#NULL!	#NULL!	#NULL!	#NULL!		#NULL!
503	44.4435	163	55		1		1	1	2		#NULL!	#NULL!	#NULL!	#NULL!	#NULL!	#NULL!	#NULL!	#NULL!	#NULL!	#NULL!	#NULL!	#NULL!	#NULL!	#NULL!	#NULL!	#NULL!	#NULL!	#NULL!	#NULL!	#NULL!	#NULL!	#NULL!	#NULL!	#NULL!	#NULL!	#NULL!	#NULL!	#NULL!	#NULL!	#NULL!		#NULL!
504	52.5339	165	72		3		1	1	3		#NULL!	#NULL!	#NULL!	#NULL!	#NULL!	#NULL!	#NULL!	#NULL!	#NULL!	#NULL!	#NULL!	#NULL!	#NULL!	#NULL!	#NULL!	#NULL!	#NULL!	#NULL!	#NULL!	#NULL!	#NULL!	#NULL!	#NULL!	#NULL!	#NULL!	#NULL!	#NULL!	#NULL!	#NULL!	#NULL!		#NULL!
505	70.7871	#NULL!	#NULL!		#NULL!		1	0	#NULL!		#NULL!	#NULL!	#NULL!	#NULL!	#NULL!	#NULL!	#NULL!	#NULL!	#NULL!	#NULL!	#NULL!	#NULL!	#NULL!	#NULL!	#NULL!	#NULL!	#NULL!	#NULL!	#NULL!	#NULL!	#NULL!	#NULL!	#NULL!	#NULL!	#NULL!	#NULL!	#NULL!	#NULL!	#NULL!	#NULL!		#NULL!
506	61.2868	165	85		1		1	1	4		#NULL!	#NULL!	#NULL!	#NULL!	#NULL!	#NULL!	#NULL!	#NULL!	#NULL!	#NULL!	#NULL!	#NULL!	#NULL!	#NULL!	#NULL!	#NULL!	#NULL!	#NULL!	#NULL!	#NULL!	#NULL!	#NULL!	#NULL!	#NULL!	#NULL!	#NULL!	#NULL!	#NULL!	#NULL!	#NULL!		#NULL!
521	43.6742	168	89		2		1	1	6		2	4	4	4	4	2	2	2	2	2	2	1	1	3	3	2	4	4	4	4	2	3	2	2	3	4	4	4	2	1		4
522	83.77	163	69		2		1	1	6		3	4	4	3	4	4	2	2	4	2	2	3	3	3	2	3	4	4	4	3	2	2	4	1	3	4	4	1	4	4		4
523	62.0287	170	64		1		1	1	1		3	4	4	4	3	2	2	1	5	3	3	4	4	4	#NULL!	1	3	1	4	4	3	1	2	1	3	4	4	1	4	1		4
524	77.1335	160	64		3		1	1	4		#NULL!	#NULL!	#NULL!	#NULL!	#NULL!	#NULL!	#NULL!	#NULL!	#NULL!	#NULL!	#NULL!	#NULL!	#NULL!	#NULL!	#NULL!	#NULL!	#NULL!	#NULL!	#NULL!	#NULL!	#NULL!	#NULL!	#NULL!	#NULL!	#NULL!	#NULL!	#NULL!	#NULL!	#NULL!	#NULL!		#NULL!
525	47.6578	159	57		1		1	1	2		1	3	3	3	4	1	1	2	2	2	2	2	2	2	2	1	4	1	2	3	3	1	1	2	3	4	4	4	4	4		3
526	55.1266	163	75		2		1	1	3		2	4	4	3	4	1	2	2	5	4	3	2	2	4	2	1	4	4	4	4	4	1	4	4	3	4	1	4	4	4		4
527	50.6311	169	70		2		1	1	3		1	3	3	4	4	3	3	2	3	4	4	2	2	2	1	1	4	4	4	3	3	1	1	4	3	4	1	4	4	4		3
528	67.4333	165	78		0		1	1	2		2	3	3	2	3	1	1	1	#NULL!	#NULL!	#NULL!	1	1	2	2	1	4	2	3	1	2	3	2	2	3	4	#NULL!	1	4	4		3
529	57.3689	#NULL!	#NULL!		#NULL!		1	0	#NULL!		#NULL!	#NULL!	#NULL!	#NULL!	#NULL!	#NULL!	#NULL!	#NULL!	#NULL!	#NULL!	#NULL!	#NULL!	#NULL!	#NULL!	#NULL!	#NULL!	#NULL!	#NULL!	#NULL!	#NULL!	#NULL!	#NULL!	#NULL!	#NULL!	#NULL!	#NULL!	#NULL!	#NULL!	#NULL!	#NULL!		#NULL!
530	46.1081	#NULL!	#NULL!		#NULL!		1	0	#NULL!		#NULL!	#NULL!	#NULL!	#NULL!	#NULL!	#NULL!	#NULL!	#NULL!	#NULL!	#NULL!	#NULL!	#NULL!	#NULL!	#NULL!	#NULL!	#NULL!	#NULL!	#NULL!	#NULL!	#NULL!	#NULL!	#NULL!	#NULL!	#NULL!	#NULL!	#NULL!	#NULL!	#NULL!	#NULL!	#NULL!		#NULL!
531	66.9049	#NULL!	#NULL!		#NULL!		1	0	#NULL!		#NULL!	#NULL!	#NULL!	#NULL!	#NULL!	#NULL!	#NULL!	#NULL!	#NULL!	#NULL!	#NULL!	#NULL!	#NULL!	#NULL!	#NULL!	#NULL!	#NULL!	#NULL!	#NULL!	#NULL!	#NULL!	#NULL!	#NULL!	#NULL!	#NULL!	#NULL!	#NULL!	#NULL!	#NULL!	#NULL!		#NULL!
532	76.3039	156	54		1		1	1	2		#NULL!	#NULL!	#NULL!	#NULL!	#NULL!	#NULL!	#NULL!	#NULL!	#NULL!	#NULL!	#NULL!	#NULL!	#NULL!	#NULL!	#NULL!	#NULL!	#NULL!	#NULL!	#NULL!	#NULL!	#NULL!	#NULL!	#NULL!	#NULL!	#NULL!	#NULL!	#NULL!	#NULL!	#NULL!	#NULL!		#NULL!
533	46.3299	150	50		2		1	1	5		#NULL!	#NULL!	#NULL!	#NULL!	#NULL!	#NULL!	#NULL!	#NULL!	#NULL!	#NULL!	#NULL!	#NULL!	#NULL!	#NULL!	#NULL!	#NULL!	#NULL!	#NULL!	#NULL!	#NULL!	#NULL!	#NULL!	#NULL!	#NULL!	#NULL!	#NULL!	#NULL!	#NULL!	#NULL!	#NULL!		#NULL!
534	47.6222	167	65		3		1	1	3		#NULL!	#NULL!	#NULL!	#NULL!	#NULL!	#NULL!	#NULL!	#NULL!	#NULL!	#NULL!	#NULL!	#NULL!	#NULL!	#NULL!	#NULL!	#NULL!	#NULL!	#NULL!	#NULL!	#NULL!	#NULL!	#NULL!	#NULL!	#NULL!	#NULL!	#NULL!	#NULL!	#NULL!	#NULL!	#NULL!		#NULL!
535	74.8583	160	58		3		1	1	8		#NULL!	#NULL!	#NULL!	#NULL!	#NULL!	#NULL!	#NULL!	#NULL!	#NULL!	#NULL!	#NULL!	#NULL!	#NULL!	#NULL!	#NULL!	#NULL!	#NULL!	#NULL!	#NULL!	#NULL!	#NULL!	#NULL!	#NULL!	#NULL!	#NULL!	#NULL!	#NULL!	#NULL!	#NULL!	#NULL!		#NULL!
541	44.345	155	75		3		1	1	4		2	4	4	4	4	3	4	4	3	3	5	3	2	2	2	2	2	2	2	2	3	3	2	2	2	3	2	2	2	3		4
542	68.0055	159	81		2		1	1	3		#NULL!	#NULL!	3	4	4	4	2	3	#NULL!	#NULL!	#NULL!	3	3	2	2	1	4	3	4	4	3	3	3	3	3	2	4	4	4	4		3
543	66.2943	160	66		2		1	1	5		3	4	3	3	4	3	2	2	1	1	2	1	1	1	2	1	4	4	4	3	2	2	3	3	3	4	4	4	4	4		4
544	54.3107	162	65		3		1	1	3		2	3	2	2	3	2	1	1	3	3	2	2	2	4	2	1	3	2	4	3	1	3	4	4	3	4	1	2	4	4		3
545	56.8487	163	65		4		1	1	3		2	4	4	4	4	2	2	1	2	2	2	3	4	4	1	1	4	2	4	2	4	4	#NULL!	#NULL!	3	4	4	4	4	4		1
546	37.4237	174	66		2		1	1	2		2	4	1	1	4	2	2	2	5	5	4	4	3	4	1	2	4	4	4	4	2	4	4	4	3	4	3	4	4	4		3
547	68.4435	162	71		2		1	1	4		3	3	3	3	4	4	3	1	4	4	4	3	2	3	2	2	4	4	4	4	#NULL!	2	#NULL!	2	3	3	1	3	#NULL!	3		3
548	50.0233	164	88		1		1	1	10		1	4	4	4	4	4	4	2	1	1	1	4	4	4	4	4	4	4	4	4	3	3	2	3	3	1	4	4	4	2		#NULL!
549	43.9097	160	56		3		1	1	3		2	3	2	3	3	2	2	2	2	2	2	1	2	1	2	2	2	4	4	1	2	2	2	2	3	4	1	1	1	4		2
550	68.7775	158	69		3		1	1	0		2	3	3	3	3	3	3	3	3	4	1	#NULL!	2	3	2	1	4	2	4	4	2	3	3	#NULL!	3	4	2	1	4	4		3
551	49.8152	167	80		3		1	1	8		3	4	4	4	4	3	3	3	4	4	4	2	2	2	2	3	4	3	4	2	3	3	3	3	3	2	2	3	3	1		4
552	50.0753	170	96		2		1	1	4		3	4	4	4	4	#NULL!	2	1	5	5	5	4	4	4	2	4	4	2	4	4	2	1	2	2	3	1	1	4	4	4		4
553	69.7413	158	58		3		1	1	2		2	4	3	3	4	4	4	4	1	1	5	4	4	4	3	1	4	3	4	4	2	4	4	4	3	4	4	4	4	4		3
554	62.486	160	74		2		1	1	0		2	3	2	3	4	1	1	1	1	1	2	2	2	3	1	1	4	2	4	4	2	2	4	4	2	4	4	4	4	4		3
555	55.1075	164	54		1		1	1	#NULL!		3	2	1	2	2	2	1	1	3	3	2	1	1	1	2	1	4	2	1	2	1	1	1	1	1	4	4	2	4	4		2
556	49.8152	172	79		1		1	1	3		2	4	4	4	4	4	3	3	1	1	4	2	1	4	2	3	4	2	4	4	3	4	3	3	3	4	4	2	4	4		4
557	70.2149	165	64		1		1	1	1		2	3	2	3	4	1	1	1	1	1	2	2	2	3	1	1	4	2	4	4	2	2	4	4	2	4	4	4	4	4		3
558	60.2875	163	54		3		1	1	2		3	2	2	2	4	2	1	1	2	3	2	2	2	2	2	2	4	3	4	4	2	2	#NULL!	#NULL!	3	#NULL!	#NULL!	#NULL!	#NULL!	#NULL!		2
559	46.5489	160	70		2		1	1	5		3	4	3	4	4	4	3	2	5	5	4	3	4	4	2	2	4	4	4	4	3	2	2	2	3	4	3	4	1	1		3
560	52.627	153	63		1		1	1	2		3	3	3	3	3	2	1	1	3	3	3	2	2	1	2	2	3	2	3	2	3	1	2	1	3	4	1	1	4	4		3
561	55.1157	157	106		0		1	0	4		3	3	3	4	3	4	2	1	2	2	3	1	1	1	4	1	4	4	4	4	3	3	2	3	3	1	4	4	4	4		3
562	37.6591	160	66		2		1	1	3		3	4	2	4	4	2	3	1	3	5	3	3	3	1	4	2	4	3	4	3	3	3	3	2	3	4	3	1	4	4		4
563	57.744	152	61		3		1	1	3		1	4	4	4	4	4	2	2	4	2	2	4	4	2	2	2	2	3	4	4	3	4	3	3	3	4	4	4	4	3		4
564	49.9439	170	90		2		1	1	7		2	3	3	3	2	2	2	1	3	3	3	2	1	2	2	1	4	1	4	4	2	2	2	4	3	2	1	4	1	2		3
565	51.5127	163	69		#NULL!		1	1	5		3	3	3	4	4	2	2	2	5	3	4	2	2	3	1	2	4	3	4	3	3	4	2	#NULL!	3	4	#NULL!	4	4	4		3
566	64.6571	154	77		2		1	1	5		1	4	4	#NULL!	4	#NULL!	#NULL!	2	#NULL!	#NULL!	#NULL!	#NULL!	4	#NULL!	#NULL!	#NULL!	4	2	4	4	#NULL!	2	#NULL!	#NULL!	3	#NULL!	#NULL!	#NULL!	#NULL!	#NULL!		#NULL!
567	64.0329	162	60		2		1	0	5		3	3	2	2	2	2	2	1	2	2	2	2	2	2	2	1	4	3	4	2	2	2	2	3	1	4	4	2	2	4		3
568	65.4346	159	61		4		1	1	5		2	3	3	1	4	2	2	2	3	3	2	2	2	1	2	1	4	3	2	1	3	2	4	4	3	4	4	4	4	4		3
569	57.2457	172	95		2		1	1	4		3	4	4	4	4	#NULL!	4	4	5	3	5	2	1	4	4	1	4	4	4	4	3	3	3	3	3	#NULL!	1	#NULL!	#NULL!	2		4
570	45.6756	161	55		2		1	1	3		2	4	4	4	4	1	2	1	3	3	3	2	1	4	2	1	4	3	4	1	3	2	2	2	3	4	4	4	4	4		3
571	57.7248	161	70		2		1	1	2		2	3	3	3	3	2	2	2	3	3	3	2	2	1	2	1	4	3	2	3	2	2	1	1	2	4	1	1	4	4		3
572	74.5955	168	89		0		1	1	7		#NULL!	#NULL!	#NULL!	#NULL!	#NULL!	#NULL!	#NULL!	#NULL!	#NULL!	#NULL!	#NULL!	#NULL!	#NULL!	#NULL!	#NULL!	#NULL!	#NULL!	#NULL!	#NULL!	#NULL!	#NULL!	#NULL!	#NULL!	#NULL!	#NULL!	#NULL!	#NULL!	#NULL!	#NULL!	#NULL!		#NULL!
573	75.5346	170	75		2		1	0	4		3	4	3	4	3	4	3	3	1	1	5	2	4	4	4	3	4	4	4	4	3	3	1	3	3	#NULL!	#NULL!	1	1	#NULL!		4
574	55.9398	165	65		2		1	0	3		2	2	2	2	4	2	1	1	2	2	2	2	1	2	2	2	2	4	4	1	3	3	4	2	3	4	4	4	4	4		3
575	50.7077	159	61		2		1	1	2		2	4	2	3	4	1	1	1	2	1	2	2	3	3	2	2	3	3	4	4	3	2	3	3	3	4	4	2	2	4		3
576	57.7467	171	91		3		1	1	4		#NULL!	#NULL!	#NULL!	#NULL!	#NULL!	#NULL!	#NULL!	#NULL!	#NULL!	#NULL!	#NULL!	#NULL!	#NULL!	#NULL!	#NULL!	#NULL!	#NULL!	#NULL!	#NULL!	#NULL!	#NULL!	#NULL!	#NULL!	#NULL!	#NULL!	#NULL!	#NULL!	#NULL!	#NULL!	#NULL!		#NULL!
577	65.8097	170	96		4		1	1	12		2	4	3	4	3	#NULL!	1	1	1	1	2	1	1	1	2	1	4	1	4	2	3	3	1	1	3	1	4	2	4	4		4
578	70.3107	162	80		2		1	1	5		3	4	4	3	4	4	3	3	4	4	3	2	2	2	3	2	4	3	4	3	3	3	3	3	3	1	4	4	4	4		2
579	48.7337	167	100		0		1	1	3		3	4	3	4	4	3	2	2	2	4	2	2	4	2	2	2	4	4	4	4	3	1	4	1	3	4	2	4	4	4		4
581	64.5585	167	69		2		1	1	3		2	2	2	3	4	2	1	1	2	1	2	2	1	1	1	1	4	3	4	1	4	4	1	4	3	4	4	1	4	4		3
582	61.3525	168	103		5		1	1	2		2	4	2	1	3	3	2	2	4	4	4	4	4	4	4	3	4	3	3	4	2	3	3	3	3	3	2	2	1	4		4
583	61.3854	153	64		2		1	1	2		3	2	2	2	2	4	2	1	3	5	3	2	2	4	3	2	4	4	4	4	3	3	3	3	3	4	3	3	3	2		3
584	52.6762	175	70		2		1	1	1		2	4	4	4	4	4	4	4	5	5	5	4	4	4	3	3	4	3	4	4	3	3	3	2	3	1	1	1	4	4		4
585	54.204	155	90		3		1	1	3		3	4	4	4	4	3	1	1	1	1	2	4	4	3	4	3	4	4	4	4	3	3	2	2	3	1	4	4	1	4		4
586	58.8638	165	90		3		1	1	3		3	4	3	2	3	3	3	3	3	3	3	2	1	2	2	2	4	3	4	4	3	2	2	2	3	4	1	4	4	4		3
587	66.9952	163	68		3		1	1	1		2	2	2	1	4	1	1	1	3	3	1	2	1	2	1	1	4	4	2	2	1	4	4	4	3	4	3	4	4	4		3
588	56.3532	160	62		0		1	1	3		3	4	4	4	4	4	3	3	5	5	4	4	4	3	3	3	4	3	4	4	3	1	1	1	3	1	3	4	1	1		4
589	59.1814	172	80		2		1	1	3		2	3	3	3	4	3	1	1	2	2	2	2	3	3	2	1	4	3	4	4	3	2	3	3	3	3	4	3	4	4		4
590	46.757	163	52		1		1	1	1		2	3	3	3	4	2	1	1	3	2	2	2	1	1	1	1	2	4	4	1	2	4	3	3	3	4	1	4	4	4		3
591	60.7118	172	88		0		1	1	5		2	4	4	3	3	4	3	4	5	5	4	4	4	4	3	3	4	4	4	4	3	3	2	2	3	3	3	2	1	4		4
592	66.6256	170	100		2		1	1	3		3	4	2	2	4	3	1	1	3	3	2	2	1	2	1	1	4	3	4	2	2	1	4	1	3	4	2	4	4	4		4
593	79.9261	160	71		0		1	1	6		3	4	2	3	4	4	1	1	1	1	1	3	1	2	2	2	4	4	4	4	3	2	4	3	3	4	4	4	1	4		4
594	53.0951	165	66		3		1	1	3		3	3	2	3	4	3	1	1	3	2	2	2	2	4	2	2	3	4	4	4	1	3	1	3	1	3	3	4	4	4		3
595	65.4675	163	74		3		1	1	2		3	4	4	4	4	4	3	4	5	1	4	3	4	4	4	2	4	4	4	4	3	3	3	3	3	4	4	4	1	4		4
596	51.0582	164	64		3		1	1	2		3	2	2	3	4	1	1	1	2	2	2	2	2	2	1	1	4	3	3	2	2	2	1	4	3	1	1	4	4	4		4
597	68.1588	160	70		1		1	1	6		4	4	3	3	4	4	4	3	5	5	4	4	4	4	3	#NULL!	4	1	4	4	3	3	4	4	3	1	2	4	4	4		4
598	64.7775	172	106		2		1	1	4		3	4	3	4	2	4	2	2	5	3	5	4	3	4	2	3	4	2	4	2	3	2	3	3	3	1	4	3	2	1		4
599	77.1964	156	62		1		1	1	5		#NULL!	#NULL!	#NULL!	#NULL!	#NULL!	#NULL!	#NULL!	#NULL!	#NULL!	#NULL!	#NULL!	#NULL!	#NULL!	#NULL!	#NULL!	#NULL!	#NULL!	#NULL!	#NULL!	#NULL!	#NULL!	#NULL!	#NULL!	#NULL!	#NULL!	#NULL!	#NULL!	#NULL!	#NULL!	#NULL!		#NULL!
600	70.2313	178	100		1		1	1	5		2	2	2	2	2	2	1	1	5	5	#NULL!	2	2	1	2	2	3	4	4	4	3	3	3	3	3	4	4	4	4	4		4
601	66.6968	164	80		2		1	1	3		3	4	4	4	4	4	4	4	5	5	5	4	4	4	3	2	4	4	4	4	3	3	#NULL!	3	3	2	3	3	2	1		4
602	44.1834	160	56		3		1	1	0		2	3	2	2	4	1	1	1	2	2	3	1	1	1	1	1	2	1	4	2	2	4	2	2	3	4	4	4	4	4		#NULL!
603	51.9425	180	98		5		1	1	0		2	3	3	2	4	3	2	1	3	3	3	2	2	2	2	2	2	2	4	2	2	2	1	4	3	4	1	4	4	1		3
604	44.2081	176	96		3		1	1	3		2	4	3	4	2	4	3	4	5	5	4	3	1	2	2	2	4	4	4	4	3	1	3	3	3	4	#NULL!	4	4	1		4
605	68.1697	158	75		2		1	1	5		3	4	3	4	3	4	2	2	1	1	2	2	3	2	3	2	4	2	3	3	3	2	1	3	3	2	4	3	4	4		4
606	56.5448	160	74		2		1	1	2		2	3	1	2	4	1	1	1	2	2	2	1	1	2	2	1	2	3	3	4	4	4	4	4	3	4	4	4	4	4		3
607	65.2211	164	78		2		1	1	4		2	4	4	4	4	4	2	2	3	3	3	1	1	2	3	2	4	4	4	4	3	3	2	1	3	4	3	4	4	4		4
608	45.8891	168	63		2		1	1	2		2	3	2	2	4	2	1	1	2	3	2	3	4	3	2	1	2	3	4	4	3	2	3	1	3	#NULL!	1	4	4	4		3
609	54.2231	#NULL!	#NULL!		#NULL!		1	0	#NULL!		#NULL!	#NULL!	#NULL!	#NULL!	#NULL!	#NULL!	#NULL!	#NULL!	#NULL!	#NULL!	#NULL!	#NULL!	#NULL!	#NULL!	#NULL!	#NULL!	#NULL!	#NULL!	#NULL!	#NULL!	#NULL!	#NULL!	#NULL!	#NULL!	#NULL!	#NULL!	#NULL!	#NULL!	#NULL!	#NULL!		#NULL!
610	66.9158	162	56		#NULL!		1	1	#NULL!		#NULL!	#NULL!	#NULL!	#NULL!	#NULL!	#NULL!	#NULL!	#NULL!	#NULL!	#NULL!	#NULL!	#NULL!	#NULL!	#NULL!	#NULL!	#NULL!	#NULL!	#NULL!	#NULL!	#NULL!	#NULL!	#NULL!	#NULL!	#NULL!	#NULL!	#NULL!	#NULL!	#NULL!	#NULL!	#NULL!		#NULL!
611	46.3053	#NULL!	#NULL!		#NULL!		1	0	#NULL!		#NULL!	#NULL!	#NULL!	#NULL!	#NULL!	#NULL!	#NULL!	#NULL!	#NULL!	#NULL!	#NULL!	#NULL!	#NULL!	#NULL!	#NULL!	#NULL!	#NULL!	#NULL!	#NULL!	#NULL!	#NULL!	#NULL!	#NULL!	#NULL!	#NULL!	#NULL!	#NULL!	#NULL!	#NULL!	#NULL!		#NULL!
612	69.5359	162	77		2		1	1	#NULL!		#NULL!	#NULL!	#NULL!	#NULL!	#NULL!	#NULL!	#NULL!	#NULL!	#NULL!	#NULL!	#NULL!	#NULL!	#NULL!	#NULL!	#NULL!	#NULL!	#NULL!	#NULL!	#NULL!	#NULL!	#NULL!	#NULL!	#NULL!	#NULL!	#NULL!	#NULL!	#NULL!	#NULL!	#NULL!	#NULL!		#NULL!
613	75.0116	#NULL!	#NULL!		2		1	1	3		#NULL!	#NULL!	#NULL!	#NULL!	#NULL!	#NULL!	#NULL!	#NULL!	#NULL!	#NULL!	#NULL!	#NULL!	#NULL!	#NULL!	#NULL!	#NULL!	#NULL!	#NULL!	#NULL!	#NULL!	#NULL!	#NULL!	#NULL!	#NULL!	#NULL!	#NULL!	#NULL!	#NULL!	#NULL!	#NULL!		#NULL!
614	76.9473	170	69		1		1	1	2		#NULL!	#NULL!	#NULL!	#NULL!	#NULL!	#NULL!	#NULL!	#NULL!	#NULL!	#NULL!	#NULL!	#NULL!	#NULL!	#NULL!	#NULL!	#NULL!	#NULL!	#NULL!	#NULL!	#NULL!	#NULL!	#NULL!	#NULL!	#NULL!	#NULL!	#NULL!	#NULL!	#NULL!	#NULL!	#NULL!		#NULL!
615	62.3436	160	75		2		1	0	3		#NULL!	#NULL!	#NULL!	#NULL!	#NULL!	#NULL!	#NULL!	#NULL!	#NULL!	#NULL!	#NULL!	#NULL!	#NULL!	#NULL!	#NULL!	#NULL!	#NULL!	#NULL!	#NULL!	#NULL!	#NULL!	#NULL!	#NULL!	#NULL!	#NULL!	#NULL!	#NULL!	#NULL!	#NULL!	#NULL!		#NULL!
618	71.0691	#NULL!	#NULL!		#NULL!		1	0	#NULL!		#NULL!	#NULL!	#NULL!	#NULL!	#NULL!	#NULL!	#NULL!	#NULL!	#NULL!	#NULL!	#NULL!	#NULL!	#NULL!	#NULL!	#NULL!	#NULL!	#NULL!	#NULL!	#NULL!	#NULL!	#NULL!	#NULL!	#NULL!	#NULL!	#NULL!	#NULL!	#NULL!	#NULL!	#NULL!	#NULL!		#NULL!
619	59.4278	174	70		0		1	0	4		#NULL!	#NULL!	#NULL!	#NULL!	#NULL!	#NULL!	#NULL!	#NULL!	#NULL!	#NULL!	#NULL!	#NULL!	#NULL!	#NULL!	#NULL!	#NULL!	#NULL!	#NULL!	#NULL!	#NULL!	#NULL!	#NULL!	#NULL!	#NULL!	#NULL!	#NULL!	#NULL!	#NULL!	#NULL!	#NULL!		#NULL!
620	63.5784	158	52		3		1	0	#NULL!		#NULL!	#NULL!	#NULL!	#NULL!	#NULL!	#NULL!	#NULL!	#NULL!	#NULL!	#NULL!	#NULL!	#NULL!	#NULL!	#NULL!	#NULL!	#NULL!	#NULL!	#NULL!	#NULL!	#NULL!	#NULL!	#NULL!	#NULL!	#NULL!	#NULL!	#NULL!	#NULL!	#NULL!	#NULL!	#NULL!		#NULL!
621	34.3573	158	93		3		1	1	15		3	4	4	4	2	1	2	4	5	5	5	2	2	2	2	1	4	4	3	4	1	1	1	#NULL!	3	2	1	4	4	4		3
622	53.1828	163	83		2		1	1	1		3	3	1	2	2	2	1	1	2	2	2	2	2	2	2	2	4	2	4	4	3	3	3	3	3	4	4	1	4	4		3
623	61.9001	155	78		1		1	0	3		3	3	3	4	3	4	2	2	3	2	3	2	2	3	3	2	4	2	4	4	3	3	2	2	3	2	2	3	4	4		3
624	47.7125	164	62		2		1	1	#NULL!		2	3	2	2	4	2	2	1	2	3	2	2	1	2	1	1	4	2	4	3	2	1	2	2	3	4	1	1	4	4		2
625	73.8097	168	100		2		1	1	2		#NULL!	#NULL!	#NULL!	#NULL!	#NULL!	#NULL!	#NULL!	#NULL!	#NULL!	#NULL!	#NULL!	#NULL!	#NULL!	#NULL!	#NULL!	#NULL!	#NULL!	#NULL!	#NULL!	#NULL!	#NULL!	#NULL!	#NULL!	#NULL!	#NULL!	#NULL!	#NULL!	#NULL!	#NULL!	#NULL!		#NULL!
626	66.5681	163	62		1		1	1	#NULL!		2	2	1	2	4	1	1	1	2	2	2	1	1	1	1	1	4	2	4	2	1	1	1	3	4	1	4	4	4	4		3
627	78.7296	158	65		2		1	0	1		2	4	4	4	4	4	1	2	1	1	1	2	1	1	1	2	4	4	4	1	3	1	3	2	3	4	4	4	4	4		4
628	76.1451	158	54		2		1	1	4		2	4	4	4	1	1	1	1	1	1	2	2	4	3	4	2	4	4	4	4	3	3	3	#NULL!	3	4	4	3	1	2		4
629	69.0267	156	84		0		1	1	1		#NULL!	#NULL!	#NULL!	#NULL!	#NULL!	#NULL!	#NULL!	#NULL!	#NULL!	#NULL!	#NULL!	#NULL!	#NULL!	#NULL!	#NULL!	#NULL!	#NULL!	#NULL!	#NULL!	#NULL!	#NULL!	#NULL!	#NULL!	#NULL!	#NULL!	#NULL!	#NULL!	#NULL!	#NULL!	#NULL!		#NULL!
630	60.2163	172	75		2		1	1	4		1	4	4	4	4	3	4	3	5	5	4	4	4	4	3	3	4	3	3	4	3	3	3	3	3	2	2	2	2	2		3
631	63.9507	163	56		2		1	1	1		3	4	4	3	3	1	1	1	3	1	2	3	2	4	3	1	4	4	4	3	3	3	4	3	3	4	4	1	2	4		3
632	58.4805	165	90		3		1	1	10		#NULL!	#NULL!	#NULL!	#NULL!	#NULL!	#NULL!	#NULL!	#NULL!	#NULL!	#NULL!	#NULL!	#NULL!	#NULL!	#NULL!	#NULL!	#NULL!	#NULL!	#NULL!	#NULL!	#NULL!	#NULL!	#NULL!	#NULL!	#NULL!	#NULL!	#NULL!	#NULL!	#NULL!	#NULL!	#NULL!		#NULL!
633	70.0452	150	73		2		1	1	4		2	4	4	4	4	4	4	4	1	1	4	4	4	4	2	2	4	3	4	4	3	2	1	3	3	3	4	4	4	4		4
634	62.0287	158	81		1		1	1	5		3	4	3	2	3	3	1	1	1	1	2	2	2	2	1	1	4	1	4	4	2	2	4	4	3	1	4	4	4	4		3
635	52.8077	164	68		2		1	1	13		2	3	3	3	3	3	3	3	5	5	4	3	4	4	4	4	4	4	4	4	3	3	3	#NULL!	3	1	2	4	1	2		4
636	37.3552	168	66		2		1	1	0		#NULL!	#NULL!	#NULL!	#NULL!	#NULL!	#NULL!	#NULL!	#NULL!	#NULL!	#NULL!	#NULL!	#NULL!	#NULL!	#NULL!	#NULL!	#NULL!	#NULL!	#NULL!	#NULL!	#NULL!	#NULL!	#NULL!	#NULL!	#NULL!	#NULL!	#NULL!	#NULL!	#NULL!	#NULL!	#NULL!		#NULL!
637	#NULL!	160	64		4		1	1	#NULL!		3	4	4	4	4	4	2	2	2	2	2	2	3	2	3	2	4	4	4	4	3	3	1	2	3	4	4	4	4	4		3
638	50.5407	158	68		0		1	1	#NULL!		2	4	2	2	1	2	1	1	2	3	2	1	1	1	2	2	4	1	4	4	2	2	2	2	3	1	1	4	4	4		3
639	33.4127	#NULL!	#NULL!		#NULL!		1	1	#NULL!		2	4	3	4	4	3	2	2	2	2	3	1	2	2	2	1	4	3	4	4	2	2	3	3	3	4	2	4	4	4		4
640	61.755	#NULL!	#NULL!		#NULL!		1	0	#NULL!		1	4	4	4	4	4	2	3	4	1	3	2	1	3	4	4	4	4	4	4	3	3	3	3	3	4	4	4	1	4		3
641	53.0623	#NULL!	#NULL!		#NULL!		1	0	#NULL!		#NULL!	#NULL!	#NULL!	#NULL!	#NULL!	#NULL!	#NULL!	#NULL!	#NULL!	#NULL!	#NULL!	#NULL!	#NULL!	#NULL!	#NULL!	#NULL!	#NULL!	#NULL!	#NULL!	#NULL!	#NULL!	#NULL!	#NULL!	#NULL!	#NULL!	#NULL!	#NULL!	#NULL!	#NULL!	#NULL!		#NULL!
642	62.1383	#NULL!	#NULL!		#NULL!		1	0	#NULL!		#NULL!	#NULL!	#NULL!	#NULL!	#NULL!	#NULL!	#NULL!	#NULL!	#NULL!	#NULL!	#NULL!	#NULL!	#NULL!	#NULL!	#NULL!	#NULL!	#NULL!	#NULL!	#NULL!	#NULL!	#NULL!	#NULL!	#NULL!	#NULL!	#NULL!	#NULL!	#NULL!	#NULL!	#NULL!	#NULL!		#NULL!
661	48.7036	163	76		2		1	1	3		#NULL!	#NULL!	#NULL!	#NULL!	#NULL!	#NULL!	#NULL!	#NULL!	#NULL!	#NULL!	#NULL!	#NULL!	#NULL!	#NULL!	#NULL!	#NULL!	#NULL!	#NULL!	#NULL!	#NULL!	#NULL!	#NULL!	#NULL!	#NULL!	#NULL!	#NULL!	#NULL!	#NULL!	#NULL!	#NULL!		#NULL!
662	46.8857	169	77		3		1	0	10		#NULL!	#NULL!	#NULL!	#NULL!	#NULL!	#NULL!	#NULL!	#NULL!	#NULL!	#NULL!	#NULL!	#NULL!	#NULL!	#NULL!	#NULL!	#NULL!	#NULL!	#NULL!	#NULL!	#NULL!	#NULL!	#NULL!	#NULL!	#NULL!	#NULL!	#NULL!	#NULL!	#NULL!	#NULL!	#NULL!		#NULL!
663	64.3997	170	72		2		1	1	2		#NULL!	#NULL!	#NULL!	#NULL!	#NULL!	#NULL!	#NULL!	#NULL!	#NULL!	#NULL!	#NULL!	#NULL!	#NULL!	#NULL!	#NULL!	#NULL!	#NULL!	#NULL!	#NULL!	#NULL!	#NULL!	#NULL!	#NULL!	#NULL!	#NULL!	#NULL!	#NULL!	#NULL!	#NULL!	#NULL!		#NULL!
681	50.7926	#NULL!	#NULL!		#NULL!		1	0	#NULL!		#NULL!	#NULL!	#NULL!	#NULL!	#NULL!	#NULL!	#NULL!	#NULL!	#NULL!	#NULL!	#NULL!	#NULL!	#NULL!	#NULL!	#NULL!	#NULL!	#NULL!	#NULL!	#NULL!	#NULL!	#NULL!	#NULL!	#NULL!	#NULL!	#NULL!	#NULL!	#NULL!	#NULL!	#NULL!	#NULL!		#NULL!
682	61.1608	#NULL!	#NULL!		#NULL!		1	0	#NULL!		#NULL!	#NULL!	#NULL!	#NULL!	#NULL!	#NULL!	#NULL!	#NULL!	#NULL!	#NULL!	#NULL!	#NULL!	#NULL!	#NULL!	#NULL!	#NULL!	#NULL!	#NULL!	#NULL!	#NULL!	#NULL!	#NULL!	#NULL!	#NULL!	#NULL!	#NULL!	#NULL!	#NULL!	#NULL!	#NULL!		#NULL!
683	64.1834	#NULL!	#NULL!		#NULL!		1	0	#NULL!		#NULL!	#NULL!	#NULL!	#NULL!	#NULL!	#NULL!	#NULL!	#NULL!	#NULL!	#NULL!	#NULL!	#NULL!	#NULL!	#NULL!	#NULL!	#NULL!	#NULL!	#NULL!	#NULL!	#NULL!	#NULL!	#NULL!	#NULL!	#NULL!	#NULL!	#NULL!	#NULL!	#NULL!	#NULL!	#NULL!		#NULL!
685	73.7632	#NULL!	#NULL!		#NULL!		1	0	#NULL!		#NULL!	#NULL!	#NULL!	#NULL!	#NULL!	#NULL!	#NULL!	#NULL!	#NULL!	#NULL!	#NULL!	#NULL!	#NULL!	#NULL!	#NULL!	#NULL!	#NULL!	#NULL!	#NULL!	#NULL!	#NULL!	#NULL!	#NULL!	#NULL!	#NULL!	#NULL!	#NULL!	#NULL!	#NULL!	#NULL!		#NULL!
686	68.4736	#NULL!	#NULL!		#NULL!		1	0	#NULL!		#NULL!	#NULL!	#NULL!	#NULL!	#NULL!	#NULL!	#NULL!	#NULL!	#NULL!	#NULL!	#NULL!	#NULL!	#NULL!	#NULL!	#NULL!	#NULL!	#NULL!	#NULL!	#NULL!	#NULL!	#NULL!	#NULL!	#NULL!	#NULL!	#NULL!	#NULL!	#NULL!	#NULL!	#NULL!	#NULL!		#NULL!
701	58.7242	#NULL!	#NULL!		#NULL!		1	0	#NULL!		#NULL!	#NULL!	#NULL!	#NULL!	#NULL!	#NULL!	#NULL!	#NULL!	#NULL!	#NULL!	#NULL!	#NULL!	#NULL!	#NULL!	#NULL!	#NULL!	#NULL!	#NULL!	#NULL!	#NULL!	#NULL!	#NULL!	#NULL!	#NULL!	#NULL!	#NULL!	#NULL!	#NULL!	#NULL!	#NULL!		#NULL!
702	63.091	177	92		2		1	1	4		3	4	3	#NULL!	4	3	2	1	2	3	2	3	2	2	2	1	4	3	4	2	3	2	1	4	3	4	1	2	4	4		4
703	64.5585	167	68		3		1	1	3		2	4	3	3	4	3	3	3	3	2	2	2	1	3	1	1	4	3	4	4	3	3	1	#NULL!	4	4	4	4	4	4		#NULL!
704	46.2122	172	76		3		1	1	2		2	3	3	3	4	3	1	1	3	3	3	1	2	2	2	2	4	2	4	4	2	2	3	3	3	4	1	4	4	4		3
705	39.8439	162	63		2		1	1	7		1	2	2	2	2	1	1	1	2	2	2	2	1	1	1	1	4	3	4	4	2	1	1	2	3	4	1	4	1	4		2
707	59.8658	165	71		3		1	1	5		3	3	3	3	3	2	2	2	3	4	3	2	2	3	3	2	4	2	4	4	3	3	2	3	3	1	1	4	1	4		4
708	58.5708	159	75		1		1	1	3		3	4	4	4	4	4	4	4	5	4	4	4	4	4	3	1	4	1	4	3	3	2	3	3	3	1	3	2	4	4		4
709	54.4093	164	65		3		1	1	2		2	4	2	3	4	3	1	1	4	2	2	1	2	1	2	1	4	2	4	2	3	3	3	3	3	3	4	2	4	4		4
710	55.4251	161	65		0		1	1	4		2	2	4	4	2	4	2	4	5	5	#NULL!	4	1	4	1	2	1	2	4	3	3	4	3	3	3	4	3	4	4	4		1
711	67.206	167	85		2		1	1	5		3	4	4	4	4	4	4	4	#NULL!	#NULL!	5	4	#NULL!	4	#NULL!	#NULL!	4	1	4	4	3	3	#NULL!	3	3	#NULL!	#NULL!	3	#NULL!	#NULL!		3
712	68.512	170	73		2		1	1	4		2	3	2	3	2	2	1	1	3	2	2	2	2	2	2	2	3	2	4	2	#NULL!	#NULL!	#NULL!	#NULL!	#NULL!	#NULL!	#NULL!	#NULL!	#NULL!	#NULL!		#NULL!
713	77.5222	160	85		3		1	1	15		3	4	4	4	4	4	2	2	1	1	4	3	2	2	3	4	4	3	4	3	2	#NULL!	1	2	3	1	4	#NULL!	#NULL!	1		2
714	68.846	160	73		3		1	1	3		2	#NULL!	#NULL!	#NULL!	4	#NULL!	1	1	5	5	#NULL!	3	3	4	1	#NULL!	4	2	3	4	3	2	2	3	3	1	2	4	4	4		#NULL!
715	58.7214	160	80		2		1	1	1		#NULL!	#NULL!	#NULL!	#NULL!	#NULL!	#NULL!	#NULL!	#NULL!	#NULL!	#NULL!	#NULL!	#NULL!	#NULL!	#NULL!	#NULL!	#NULL!	#NULL!	#NULL!	#NULL!	#NULL!	#NULL!	#NULL!	#NULL!	#NULL!	#NULL!	#NULL!	#NULL!	#NULL!	#NULL!	#NULL!		#NULL!
716	57.9521	169	65		4		1	1	2		2	3	2	3	3	3	1	1	3	3	2	1	2	2	2	1	4	3	4	4	2	1	3	3	3	4	1	4	4	4		3
717	61.1335	162	55		1		1	1	2		2	4	3	4	4	4	2	2	5	5	2	3	2	2	1	1	4	1	4	4	1	4	1	1	3	4	3	4	4	4		3
718	60.2765	157	81		2		1	1	1		3	4	3	3	4	3	2	1	2	2	2	2	2	3	1	1	4	4	4	4	2	3	4	4	3	4	4	4	4	4		3
719	68.1095	166	66		1		1	1	3		3	3	3	4	4	3	2	2	5	4	3	3	3	3	3	3	3	2	3	2	2	2	3	#NULL!	3	3	3	3	3	3		3
720	54.3326	168	88		4		1	1	2		3	2	3	3	3	2	2	1	2	2	2	1	1	1	1	1	4	1	4	3	2	2	2	3	3	4	4	4	4	4		#NULL!
721	73.2156	167	62		3		1	1	3		3	4	4	4	4	3	3	3	5	5	3	4	3	4	1	1	4	1	4	1	3	4	1	1	3	4	1	4	4	4		3
722	65.3826	165	73		2		1	1	2		2	4	3	3	4	3	1	1	1	1	3	3	3	2	1	1	4	4	4	4	3	3	3	3	3	4	4	2	4	4		4
723	52.6735	165	65		3		1	1	6		4	4	4	4	4	4	4	4	5	5	4	4	4	4	3	3	4	3	4	4	3	3	3	3	3	3	2	4	4	4		4
724	68.1259	#NULL!	#NULL!		#NULL!		1	0	#NULL!		#NULL!	#NULL!	#NULL!	#NULL!	#NULL!	#NULL!	#NULL!	#NULL!	#NULL!	#NULL!	#NULL!	#NULL!	#NULL!	#NULL!	#NULL!	#NULL!	#NULL!	#NULL!	#NULL!	#NULL!	#NULL!	#NULL!	#NULL!	#NULL!	#NULL!	#NULL!	#NULL!	#NULL!	#NULL!	#NULL!		#NULL!
725	64.6927	160	73		1		1	1	4		#NULL!	#NULL!	#NULL!	#NULL!	#NULL!	#NULL!	#NULL!	#NULL!	#NULL!	#NULL!	#NULL!	#NULL!	#NULL!	#NULL!	#NULL!	#NULL!	#NULL!	#NULL!	#NULL!	#NULL!	#NULL!	#NULL!	#NULL!	#NULL!	#NULL!	#NULL!	#NULL!	#NULL!	#NULL!	#NULL!		#NULL!
726	38.601	#NULL!	#NULL!		#NULL!		1	0	#NULL!		#NULL!	#NULL!	#NULL!	#NULL!	#NULL!	#NULL!	#NULL!	#NULL!	#NULL!	#NULL!	#NULL!	#NULL!	#NULL!	#NULL!	#NULL!	#NULL!	#NULL!	#NULL!	#NULL!	#NULL!	#NULL!	#NULL!	#NULL!	#NULL!	#NULL!	#NULL!	#NULL!	#NULL!	#NULL!	#NULL!		#NULL!
727	55.8385	#NULL!	#NULL!		#NULL!		1	0	#NULL!		#NULL!	#NULL!	#NULL!	#NULL!	#NULL!	#NULL!	#NULL!	#NULL!	#NULL!	#NULL!	#NULL!	#NULL!	#NULL!	#NULL!	#NULL!	#NULL!	#NULL!	#NULL!	#NULL!	#NULL!	#NULL!	#NULL!	#NULL!	#NULL!	#NULL!	#NULL!	#NULL!	#NULL!	#NULL!	#NULL!		#NULL!
741	65.6153	169	86		0		1	1	4		#NULL!	#NULL!	#NULL!	#NULL!	#NULL!	#NULL!	#NULL!	#NULL!	#NULL!	#NULL!	#NULL!	#NULL!	#NULL!	#NULL!	#NULL!	#NULL!	#NULL!	#NULL!	#NULL!	#NULL!	#NULL!	#NULL!	#NULL!	#NULL!	#NULL!	#NULL!	#NULL!	#NULL!	#NULL!	#NULL!		#NULL!
742	69.7112	#NULL!	#NULL!		#NULL!		1	0	#NULL!		#NULL!	#NULL!	#NULL!	#NULL!	#NULL!	#NULL!	#NULL!	#NULL!	#NULL!	#NULL!	#NULL!	#NULL!	#NULL!	#NULL!	#NULL!	#NULL!	#NULL!	#NULL!	#NULL!	#NULL!	#NULL!	#NULL!	#NULL!	#NULL!	#NULL!	#NULL!	#NULL!	#NULL!	#NULL!	#NULL!		#NULL!
743	72.2409	166	74		2		1	0	2		#NULL!	#NULL!	#NULL!	#NULL!	#NULL!	#NULL!	#NULL!	#NULL!	#NULL!	#NULL!	#NULL!	#NULL!	#NULL!	#NULL!	#NULL!	#NULL!	#NULL!	#NULL!	#NULL!	#NULL!	#NULL!	#NULL!	#NULL!	#NULL!	#NULL!	#NULL!	#NULL!	#NULL!	#NULL!	#NULL!		#NULL!
744	60.1999	#NULL!	#NULL!		#NULL!		1	0	#NULL!		#NULL!	#NULL!	#NULL!	#NULL!	#NULL!	#NULL!	#NULL!	#NULL!	#NULL!	#NULL!	#NULL!	#NULL!	#NULL!	#NULL!	#NULL!	#NULL!	#NULL!	#NULL!	#NULL!	#NULL!	#NULL!	#NULL!	#NULL!	#NULL!	#NULL!	#NULL!	#NULL!	#NULL!	#NULL!	#NULL!		#NULL!
746	59.1431	#NULL!	#NULL!		#NULL!		1	0	#NULL!		#NULL!	#NULL!	#NULL!	#NULL!	#NULL!	#NULL!	#NULL!	#NULL!	#NULL!	#NULL!	#NULL!	#NULL!	#NULL!	#NULL!	#NULL!	#NULL!	#NULL!	#NULL!	#NULL!	#NULL!	#NULL!	#NULL!	#NULL!	#NULL!	#NULL!	#NULL!	#NULL!	#NULL!	#NULL!	#NULL!		#NULL!
747	66.7242	#NULL!	#NULL!		#NULL!		1	0	#NULL!		#NULL!	#NULL!	#NULL!	#NULL!	#NULL!	#NULL!	#NULL!	#NULL!	#NULL!	#NULL!	#NULL!	#NULL!	#NULL!	#NULL!	#NULL!	#NULL!	#NULL!	#NULL!	#NULL!	#NULL!	#NULL!	#NULL!	#NULL!	#NULL!	#NULL!	#NULL!	#NULL!	#NULL!	#NULL!	#NULL!		#NULL!
748	62.5599	#NULL!	#NULL!		#NULL!		1	0	#NULL!		#NULL!	#NULL!	#NULL!	#NULL!	#NULL!	#NULL!	#NULL!	#NULL!	#NULL!	#NULL!	#NULL!	#NULL!	#NULL!	#NULL!	#NULL!	#NULL!	#NULL!	#NULL!	#NULL!	#NULL!	#NULL!	#NULL!	#NULL!	#NULL!	#NULL!	#NULL!	#NULL!	#NULL!	#NULL!	#NULL!		#NULL!
749	65.7303	#NULL!	#NULL!		#NULL!		1	0	#NULL!		#NULL!	#NULL!	#NULL!	#NULL!	#NULL!	#NULL!	#NULL!	#NULL!	#NULL!	#NULL!	#NULL!	#NULL!	#NULL!	#NULL!	#NULL!	#NULL!	#NULL!	#NULL!	#NULL!	#NULL!	#NULL!	#NULL!	#NULL!	#NULL!	#NULL!	#NULL!	#NULL!	#NULL!	#NULL!	#NULL!		#NULL!
761	41.1006	170	90		2		1	1	3		#NULL!	#NULL!	#NULL!	#NULL!	#NULL!	#NULL!	#NULL!	#NULL!	#NULL!	#NULL!	#NULL!	#NULL!	#NULL!	#NULL!	#NULL!	#NULL!	#NULL!	#NULL!	#NULL!	#NULL!	#NULL!	#NULL!	#NULL!	#NULL!	#NULL!	#NULL!	#NULL!	#NULL!	#NULL!	#NULL!		#NULL!
762	34.3272	178	68		2		1	1	2		#NULL!	#NULL!	#NULL!	#NULL!	#NULL!	#NULL!	#NULL!	#NULL!	#NULL!	#NULL!	#NULL!	#NULL!	#NULL!	#NULL!	#NULL!	#NULL!	#NULL!	#NULL!	#NULL!	#NULL!	#NULL!	#NULL!	#NULL!	#NULL!	#NULL!	#NULL!	#NULL!	#NULL!	#NULL!	#NULL!		#NULL!
763	45.8042	170	68		2		1	1	6		#NULL!	#NULL!	#NULL!	#NULL!	#NULL!	#NULL!	#NULL!	#NULL!	#NULL!	#NULL!	#NULL!	#NULL!	#NULL!	#NULL!	#NULL!	#NULL!	#NULL!	#NULL!	#NULL!	#NULL!	#NULL!	#NULL!	#NULL!	#NULL!	#NULL!	#NULL!	#NULL!	#NULL!	#NULL!	#NULL!		#NULL!
781	46.6119	163	69		3		1	1	10		2	4	3	4	4	3	2	2	3	4	3	2	3	3	2	2	4	2	4	4	3	2	2	2	3	4	1	4	4	4		#NULL!
801	59.8029	168	97		2		1	1	5		3	4	4	4	4	4	3	3	5	5	4	4	3	4	2	3	4	3	4	3	3	2	3	3	3	4	2	4	4	4		4
802	62.5462	170	80		1		1	1	1		#NULL!	#NULL!	#NULL!	#NULL!	#NULL!	#NULL!	#NULL!	#NULL!	#NULL!	#NULL!	#NULL!	#NULL!	#NULL!	#NULL!	#NULL!	#NULL!	#NULL!	#NULL!	#NULL!	#NULL!	#NULL!	#NULL!	#NULL!	#NULL!	#NULL!	#NULL!	#NULL!	#NULL!	#NULL!	#NULL!		#NULL!
821	58.4422	167	60		0		1	1	2		2	4	3	3	3	2	2	2	2	2	2	2	2	2	2	1	3	2	4	1	2	1	1	3	3	4	4	4	4	4		3
822	65.2977	155	80		0		1	1	4		4	4	4	4	4	4	4	4	5	5	5	4	4	4	3	3	4	3	4	4	3	3	3	3	3	2	4	2	4	4		4
823	45.8289	167	58		4		1	1	10		3	4	4	4	4	4	4	2	3	5	5	4	4	4	3	3	4	3	4	4	3	2	2	2	3	4	2	4	2	4		4
824	76.0876	164	75		2		1	0	3		2	4	4	4	4	4	4	4	1	1	1	3	3	3	2	1	4	3	4	3	3	2	3	3	3	2	4	4	4	4		4
825	44.0821	167	70		2		1	1	#NULL!		2	2	1	1	3	1	1	1	2	2	2	1	1	1	1	1	2	1	#NULL!	1	4	4	4	1	2	4	4	4	4	4		2
826	64.7556	157	65		0		1	1	2		2	#NULL!	3	4	4	4	3	3	4	3	4	3	2	#NULL!	2	1	4	4	3	4	3	2	3	3	3	4	1	4	4	4		4
827	56.2847	154	93		2		1	1	2		4	4	4	4	4	4	3	3	1	5	5	4	3	4	3	3	4	3	4	4	3	3	3	4	3	4	3	2	4	4		4
841	79.7919	#NULL!	#NULL!		#NULL!		1	0	#NULL!		2	3	3	3	4	4	2	1	2	1	2	1	1	1	1	2	4	2	2	1	3	1	2	4	3	4	4	2	4	4		1
842	42.2094	#NULL!	#NULL!		#NULL!		1	0	#NULL!		#NULL!	#NULL!	#NULL!	#NULL!	#NULL!	#NULL!	#NULL!	#NULL!	#NULL!	#NULL!	#NULL!	#NULL!	#NULL!	#NULL!	#NULL!	#NULL!	#NULL!	#NULL!	#NULL!	#NULL!	#NULL!	#NULL!	#NULL!	#NULL!	#NULL!	#NULL!	#NULL!	#NULL!	#NULL!	#NULL!		#NULL!
843	49.3634	#NULL!	#NULL!		#NULL!		1	0	#NULL!		#NULL!	#NULL!	#NULL!	#NULL!	#NULL!	#NULL!	#NULL!	#NULL!	#NULL!	#NULL!	#NULL!	#NULL!	#NULL!	#NULL!	#NULL!	#NULL!	#NULL!	#NULL!	#NULL!	#NULL!	#NULL!	#NULL!	#NULL!	#NULL!	#NULL!	#NULL!	#NULL!	#NULL!	#NULL!	#NULL!		#NULL!
844	47.4251	#NULL!	#NULL!		#NULL!		1	0	#NULL!		#NULL!	#NULL!	#NULL!	#NULL!	#NULL!	#NULL!	#NULL!	#NULL!	#NULL!	#NULL!	#NULL!	#NULL!	#NULL!	#NULL!	#NULL!	#NULL!	#NULL!	#NULL!	#NULL!	#NULL!	#NULL!	#NULL!	#NULL!	#NULL!	#NULL!	#NULL!	#NULL!	#NULL!	#NULL!	#NULL!		#NULL!
845	73.5852	#NULL!	#NULL!		#NULL!		1	0	#NULL!		#NULL!	#NULL!	#NULL!	#NULL!	#NULL!	#NULL!	#NULL!	#NULL!	#NULL!	#NULL!	#NULL!	#NULL!	#NULL!	#NULL!	#NULL!	#NULL!	#NULL!	#NULL!	#NULL!	#NULL!	#NULL!	#NULL!	#NULL!	#NULL!	#NULL!	#NULL!	#NULL!	#NULL!	#NULL!	#NULL!		#NULL!
846	48.167	#NULL!	#NULL!		#NULL!		1	0	#NULL!		#NULL!	#NULL!	#NULL!	#NULL!	#NULL!	#NULL!	#NULL!	#NULL!	#NULL!	#NULL!	#NULL!	#NULL!	#NULL!	#NULL!	#NULL!	#NULL!	#NULL!	#NULL!	#NULL!	#NULL!	#NULL!	#NULL!	#NULL!	#NULL!	#NULL!	#NULL!	#NULL!	#NULL!	#NULL!	#NULL!		#NULL!
847	51.8631	#NULL!	#NULL!		#NULL!		1	0	#NULL!		#NULL!	#NULL!	#NULL!	#NULL!	#NULL!	#NULL!	#NULL!	#NULL!	#NULL!	#NULL!	#NULL!	#NULL!	#NULL!	#NULL!	#NULL!	#NULL!	#NULL!	#NULL!	#NULL!	#NULL!	#NULL!	#NULL!	#NULL!	#NULL!	#NULL!	#NULL!	#NULL!	#NULL!	#NULL!	#NULL!		#NULL!
848	67.4908	#NULL!	#NULL!		#NULL!		1	0	#NULL!		#NULL!	#NULL!	#NULL!	#NULL!	#NULL!	#NULL!	#NULL!	#NULL!	#NULL!	#NULL!	#NULL!	#NULL!	#NULL!	#NULL!	#NULL!	#NULL!	#NULL!	#NULL!	#NULL!	#NULL!	#NULL!	#NULL!	#NULL!	#NULL!	#NULL!	#NULL!	#NULL!	#NULL!	#NULL!	#NULL!		#NULL!
